# Supplementary material for: Adrenal-derived factors drive progression of sclerotic prostate cancer in bone
Source: Endocr Relat Cancer. 2026 Jun 9;33(6):e250309. doi: 10.1530/ERC-25-0309 (PMC13261362; doi:10.1530/ERC-25-0309)
Supplement: Supplementary file 4 [file supplementary_table_2.xlsx]

## Sheet: Supplementary Table 2A
Supplementary Table 2A. Postive correlation of serum progesterone and tumor-induced genes in ORX bones.
MouseGene	Prog	Correlation	p value	p adj	gene_name	gene_description
ENSMUSG00000050908	Prog	1	4.96032e-05	0.0285295	Tvp23a	trans-golgi network vesicle protein 23A [Source:MGI Symbol;Acc:MGI:3665441]
ENSMUSG00000012889	Prog	0.97619	0.000396825	0.0285295	Podnl1	podocan-like 1 [Source:MGI Symbol;Acc:MGI:2685352]
ENSMUSG00000018999	Prog	0.97619	0.000396825	0.0285295	Slc35b4	solute carrier family 35, member B4 [Source:MGI Symbol;Acc:MGI:1931249]
ENSMUSG00000020818	Prog	0.97619	0.000396825	0.0285295	Mfsd11	major facilitator superfamily domain containing 11 [Source:MGI Symbol;Acc:MGI:1917150]
ENSMUSG00000021710	Prog	0.97619	0.000396825	0.0285295	Nln	neurolysin (metallopeptidase M3 family) [Source:MGI Symbol;Acc:MGI:1923055]
ENSMUSG00000021794	Prog	0.97619	0.000396825	0.0285295	Glud1	glutamate dehydrogenase 1 [Source:MGI Symbol;Acc:MGI:95753]
ENSMUSG00000022184	Prog	0.97619	0.000396825	0.0285295	Fbxo4	F-box protein 4 [Source:MGI Symbol;Acc:MGI:2146220]
ENSMUSG00000022620	Prog	0.97619	0.000396825	0.0285295	Arsa	arylsulfatase A [Source:MGI Symbol;Acc:MGI:88077]
ENSMUSG00000025008	Prog	0.97619	0.000396825	0.0285295	Tctn3	tectonic family member 3 [Source:MGI Symbol;Acc:MGI:1914840]
ENSMUSG00000026426	Prog	0.97619	0.000396825	0.0285295	Arl8a	ADP-ribosylation factor-like 8A [Source:MGI Symbol;Acc:MGI:1915974]
ENSMUSG00000026433	Prog	0.97619	0.000396825	0.0285295	Rab29	RAB29, member RAS oncogene family [Source:MGI Symbol;Acc:MGI:2385107]
ENSMUSG00000028238	Prog	0.97619	0.000396825	0.0285295	Atp6v0d2	ATPase, H+ transporting, lysosomal V0 subunit D2 [Source:MGI Symbol;Acc:MGI:1924415]
ENSMUSG00000028634	Prog	0.97619	0.000396825	0.0285295	Hivep3	human immunodeficiency virus type I enhancer binding protein 3 [Source:MGI Symbol;Acc:MGI:106589]
ENSMUSG00000030895	Prog	0.97619	0.000396825	0.0285295	Hpx	hemopexin [Source:MGI Symbol;Acc:MGI:105112]
ENSMUSG00000031207	Prog	0.97619	0.000396825	0.0285295	Msn	moesin [Source:MGI Symbol;Acc:MGI:97167]
ENSMUSG00000032122	Prog	0.97619	0.000396825	0.0285295	Slc37a2	solute carrier family 37 (glycerol-3-phosphate transporter), member 2 [Source:MGI Symbol;Acc:MGI:1929693]
ENSMUSG00000034744	Prog	0.97619	0.000396825	0.0285295	Nagk	N-acetylglucosamine kinase [Source:MGI Symbol;Acc:MGI:1860418]
ENSMUSG00000035067	Prog	0.97619	0.000396825	0.0285295	Xkr6	X-linked Kx blood group related 6 [Source:MGI Symbol;Acc:MGI:2447765]
ENSMUSG00000036989	Prog	0.97619	0.000396825	0.0285295	Trim3	tripartite motif-containing 3 [Source:MGI Symbol;Acc:MGI:1860040]
ENSMUSG00000038227	Prog	0.97619	0.000396825	0.0285295	Hoxa9	homeobox A9 [Source:MGI Symbol;Acc:MGI:96180]
ENSMUSG00000042043	Prog	0.97619	0.000396825	0.0285295	Tbca	tubulin cofactor A [Source:MGI Symbol;Acc:MGI:107549]
ENSMUSG00000046096	Prog	0.97619	0.000396825	0.0285295	Mosmo	modulator of smoothened [Source:MGI Symbol;Acc:MGI:2446240]
ENSMUSG00000049719	Prog	0.97619	0.000396825	0.0285295	Prss46	protease, serine 46 [Source:MGI Symbol;Acc:MGI:1921556]
ENSMUSG00000052563	Prog	0.97619	0.000396825	0.0285295	D930048N14Rik	RIKEN cDNA D930048N14 gene [Source:MGI Symbol;Acc:MGI:2144709]
ENSMUSG00000059852	Prog	0.97619	0.000396825	0.0285295	Kcng2	potassium voltage-gated channel, subfamily G, member 2 [Source:MGI Symbol;Acc:MGI:3694646]
ENSMUSG00000060044	Prog	0.97619	0.000396825	0.0285295	Tmem26	transmembrane protein 26 [Source:MGI Symbol;Acc:MGI:2143537]
ENSMUSG00000070348	Prog	0.97619	0.000396825	0.0285295	Ccnd1	cyclin D1 [Source:MGI Symbol;Acc:MGI:88313]
ENSMUSG00000079316	Prog	0.97619	0.000396825	0.0285295	Rab9	RAB9, member RAS oncogene family [Source:MGI Symbol;Acc:MGI:1890695]
ENSMUSG00000079560	Prog	0.97619	0.000396825	0.0285295	Hoxa3	homeobox A3 [Source:MGI Symbol;Acc:MGI:96175]
ENSMUSG00000101892	Prog	0.97619	0.000396825	0.0285295	9130401M01Rik	RIKEN cDNA 9130401M01 gene [Source:MGI Symbol;Acc:MGI:1923008]
ENSMUSG00000107653	Prog	0.97619	0.000396825	0.0285295	Gm31520	predicted gene, 31520 [Source:MGI Symbol;Acc:MGI:5590679]
ENSMUSG00000030050	Prog	0.970077	6.54856e-05	0.0285295	Gkn1	gastrokine 1 [Source:MGI Symbol;Acc:MGI:1913533]
ENSMUSG00000000194	Prog	0.952381	0.00114087	0.0315924	Gpr107	G protein-coupled receptor 107 [Source:MGI Symbol;Acc:MGI:2139054]
ENSMUSG00000000489	Prog	0.952381	0.00114087	0.0315924	Pdgfb	platelet derived growth factor, B polypeptide [Source:MGI Symbol;Acc:MGI:97528]
ENSMUSG00000001131	Prog	0.952381	0.00114087	0.0315924	Timp1	tissue inhibitor of metalloproteinase 1 [Source:MGI Symbol;Acc:MGI:98752]
ENSMUSG00000001521	Prog	0.952381	0.00114087	0.0315924	Tulp3	tubby-like protein 3 [Source:MGI Symbol;Acc:MGI:1329045]
ENSMUSG00000001751	Prog	0.952381	0.00114087	0.0315924	Naglu	alpha-N-acetylglucosaminidase (Sanfilippo disease IIIB) [Source:MGI Symbol;Acc:MGI:1351641]
ENSMUSG00000003062	Prog	0.952381	0.00114087	0.0315924	Stard3nl	STARD3 N-terminal like [Source:MGI Symbol;Acc:MGI:1923455]
ENSMUSG00000004791	Prog	0.952381	0.00114087	0.0315924	Pgf	placental growth factor [Source:MGI Symbol;Acc:MGI:105095]
ENSMUSG00000005267	Prog	0.952381	0.00114087	0.0315924	Zfp287	zinc finger protein 287 [Source:MGI Symbol;Acc:MGI:2176561]
ENSMUSG00000006219	Prog	0.952381	0.00114087	0.0315924	Fblim1	filamin binding LIM protein 1 [Source:MGI Symbol;Acc:MGI:1921452]
ENSMUSG00000006273	Prog	0.952381	0.00114087	0.0315924	Atp6v1b2	ATPase, H+ transporting, lysosomal V1 subunit B2 [Source:MGI Symbol;Acc:MGI:109618]
ENSMUSG00000006403	Prog	0.952381	0.00114087	0.0315924	Adamts4	a disintegrin-like and metallopeptidase (reprolysin type) with thrombospondin type 1 motif, 4 [Source:MGI Symbol;Acc:MGI:1339949]
ENSMUSG00000008301	Prog	0.952381	0.00114087	0.0315924	Phax	phosphorylated adaptor for RNA export [Source:MGI Symbol;Acc:MGI:1891839]
ENSMUSG00000008384	Prog	0.952381	0.00114087	0.0315924	Sertad1	SERTA domain containing 1 [Source:MGI Symbol;Acc:MGI:1913438]
ENSMUSG00000009376	Prog	0.952381	0.00114087	0.0315924	Met	met proto-oncogene [Source:MGI Symbol;Acc:MGI:96969]
ENSMUSG00000015222	Prog	0.952381	0.00114087	0.0315924	Map2	microtubule-associated protein 2 [Source:MGI Symbol;Acc:MGI:97175]
ENSMUSG00000015575	Prog	0.952381	0.00114087	0.0315924	Atp6v0e	ATPase, H+ transporting, lysosomal V0 subunit E [Source:MGI Symbol;Acc:MGI:1328318]
ENSMUSG00000017390	Prog	0.952381	0.00114087	0.0315924	Aldoc	aldolase C, fructose-bisphosphate [Source:MGI Symbol;Acc:MGI:101863]
ENSMUSG00000019087	Prog	0.952381	0.00114087	0.0315924	Atp6ap1	ATPase, H+ transporting, lysosomal accessory protein 1 [Source:MGI Symbol;Acc:MGI:109629]
ENSMUSG00000019806	Prog	0.952381	0.00114087	0.0315924	Aig1	androgen-induced 1 [Source:MGI Symbol;Acc:MGI:1913503]
ENSMUSG00000021213	Prog	0.952381	0.00114087	0.0315924	Akr1c13	aldo-keto reductase family 1, member C13 [Source:MGI Symbol;Acc:MGI:1351662]
ENSMUSG00000021504	Prog	0.952381	0.00114087	0.0315924	B4galt7	xylosylprotein beta1,4-galactosyltransferase, polypeptide 7 (galactosyltransferase I) [Source:MGI Symbol;Acc:MGI:2384987]
ENSMUSG00000021506	Prog	0.952381	0.00114087	0.0315924	Pitx1	paired-like homeodomain transcription factor 1 [Source:MGI Symbol;Acc:MGI:107374]
ENSMUSG00000021900	Prog	0.952381	0.00114087	0.0315924	Btd	biotinidase [Source:MGI Symbol;Acc:MGI:1347001]
ENSMUSG00000022228	Prog	0.952381	0.00114087	0.0315924	Zscan26	zinc finger and SCAN domain containing 26 [Source:MGI Symbol;Acc:MGI:3531417]
ENSMUSG00000022295	Prog	0.952381	0.00114087	0.0315924	Atp6v1c1	ATPase, H+ transporting, lysosomal V1 subunit C1 [Source:MGI Symbol;Acc:MGI:1913585]
ENSMUSG00000022425	Prog	0.952381	0.00114087	0.0315924	Enpp2	ectonucleotide pyrophosphatase/phosphodiesterase 2 [Source:MGI Symbol;Acc:MGI:1321390]
ENSMUSG00000023009	Prog	0.952381	0.00114087	0.0315924	Nckap5l	NCK-associated protein 5-like [Source:MGI Symbol;Acc:MGI:3609653]
ENSMUSG00000023021	Prog	0.952381	0.00114087	0.0315924	Cers5	ceramide synthase 5 [Source:MGI Symbol;Acc:MGI:1919199]
ENSMUSG00000024186	Prog	0.952381	0.00114087	0.0315924	Rgs11	regulator of G-protein signaling 11 [Source:MGI Symbol;Acc:MGI:1354739]
ENSMUSG00000024413	Prog	0.952381	0.00114087	0.0315924	Npc1	NPC intracellular cholesterol transporter 1 [Source:MGI Symbol;Acc:MGI:1097712]
ENSMUSG00000025232	Prog	0.952381	0.00114087	0.0315924	Hexa	hexosaminidase A [Source:MGI Symbol;Acc:MGI:96073]
ENSMUSG00000025575	Prog	0.952381	0.00114087	0.0315924	Cant1	calcium activated nucleotidase 1 [Source:MGI Symbol;Acc:MGI:1923275]
ENSMUSG00000026031	Prog	0.952381	0.00114087	0.0315924	Cflar	CASP8 and FADD-like apoptosis regulator [Source:MGI Symbol;Acc:MGI:1336166]
ENSMUSG00000026728	Prog	0.952381	0.00114087	0.0315924	Vim	vimentin [Source:MGI Symbol;Acc:MGI:98932]
ENSMUSG00000026730	Prog	0.952381	0.00114087	0.0315924	Pter	phosphotriesterase related [Source:MGI Symbol;Acc:MGI:107372]
ENSMUSG00000026797	Prog	0.952381	0.00114087	0.0315924	Stxbp1	syntaxin binding protein 1 [Source:MGI Symbol;Acc:MGI:107363]
ENSMUSG00000026956	Prog	0.952381	0.00114087	0.0315924	Uap1l1	UDP-N-acteylglucosamine pyrophosphorylase 1-like 1 [Source:MGI Symbol;Acc:MGI:2443318]
ENSMUSG00000027358	Prog	0.952381	0.00114087	0.0315924	Bmp2	bone morphogenetic protein 2 [Source:MGI Symbol;Acc:MGI:88177]
ENSMUSG00000027555	Prog	0.952381	0.00114087	0.0315924	Car13	carbonic anhydrase 13 [Source:MGI Symbol;Acc:MGI:1931322]
ENSMUSG00000027775	Prog	0.952381	0.00114087	0.0315924	Mfsd1	major facilitator superfamily domain containing 1 [Source:MGI Symbol;Acc:MGI:1914118]
ENSMUSG00000028048	Prog	0.952381	0.00114087	0.0315924	Gba	glucosidase, beta, acid [Source:MGI Symbol;Acc:MGI:95665]
ENSMUSG00000028189	Prog	0.952381	0.00114087	0.0315924	Ctbs	chitobiase [Source:MGI Symbol;Acc:MGI:1921495]
ENSMUSG00000028494	Prog	0.952381	0.00114087	0.0315924	Plin2	perilipin 2 [Source:MGI Symbol;Acc:MGI:87920]
ENSMUSG00000028692	Prog	0.952381	0.00114087	0.0315924	Akr1a1	aldo-keto reductase family 1, member A1 (aldehyde reductase) [Source:MGI Symbol;Acc:MGI:1929955]
ENSMUSG00000028789	Prog	0.952381	0.00114087	0.0315924	Azin2	antizyme inhibitor 2 [Source:MGI Symbol;Acc:MGI:2442093]
ENSMUSG00000028917	Prog	0.952381	0.00114087	0.0315924	Plekhm2	pleckstrin homology domain containing, family M (with RUN domain) member 2 [Source:MGI Symbol;Acc:MGI:1916832]
ENSMUSG00000028970	Prog	0.952381	0.00114087	0.0315924	Abcb1b	ATP-binding cassette, sub-family B (MDR/TAP), member 1B [Source:MGI Symbol;Acc:MGI:97568]
ENSMUSG00000029009	Prog	0.952381	0.00114087	0.0315924	Mthfr	methylenetetrahydrofolate reductase [Source:MGI Symbol;Acc:MGI:106639]
ENSMUSG00000029209	Prog	0.952381	0.00114087	0.0315924	Gnpda2	glucosamine-6-phosphate deaminase 2 [Source:MGI Symbol;Acc:MGI:1915230]
ENSMUSG00000029426	Prog	0.952381	0.00114087	0.0315924	Scarb2	scavenger receptor class B, member 2 [Source:MGI Symbol;Acc:MGI:1196458]
ENSMUSG00000029672	Prog	0.952381	0.00114087	0.0315924	Fam3c	family with sequence similarity 3, member C [Source:MGI Symbol;Acc:MGI:107892]
ENSMUSG00000029840	Prog	0.952381	0.00114087	0.0315924	Mtpn	myotrophin [Source:MGI Symbol;Acc:MGI:99445]
ENSMUSG00000029994	Prog	0.952381	0.00114087	0.0315924	Anxa4	annexin A4 [Source:MGI Symbol;Acc:MGI:88030]
ENSMUSG00000030084	Prog	0.952381	0.00114087	0.0315924	Plxna1	plexin A1 [Source:MGI Symbol;Acc:MGI:107685]
ENSMUSG00000030101	Prog	0.952381	0.00114087	0.0315924	Sumf1	sulfatase modifying factor 1 [Source:MGI Symbol;Acc:MGI:1889844]
ENSMUSG00000030122	Prog	0.952381	0.00114087	0.0315924	Ptms	parathymosin [Source:MGI Symbol;Acc:MGI:1916452]
ENSMUSG00000030428	Prog	0.952381	0.00114087	0.0315924	Ttyh1	tweety family member 1 [Source:MGI Symbol;Acc:MGI:1889007]
ENSMUSG00000030530	Prog	0.952381	0.00114087	0.0315924	Furin	furin (paired basic amino acid cleaving enzyme) [Source:MGI Symbol;Acc:MGI:97513]
ENSMUSG00000031150	Prog	0.952381	0.00114087	0.0315924	Ccdc120	coiled-coil domain containing 120 [Source:MGI Symbol;Acc:MGI:1859619]
ENSMUSG00000031168	Prog	0.952381	0.00114087	0.0315924	Ebp	phenylalkylamine Ca2+ antagonist (emopamil) binding protein [Source:MGI Symbol;Acc:MGI:107822]
ENSMUSG00000031639	Prog	0.952381	0.00114087	0.0315924	Tlr3	toll-like receptor 3 [Source:MGI Symbol;Acc:MGI:2156367]
ENSMUSG00000031875	Prog	0.952381	0.00114087	0.0315924	Cmtm3	CKLF-like MARVEL transmembrane domain containing 3 [Source:MGI Symbol;Acc:MGI:2447162]
ENSMUSG00000032024	Prog	0.952381	0.00114087	0.0315924	Clmp	CXADR-like membrane protein [Source:MGI Symbol;Acc:MGI:1918816]
ENSMUSG00000032504	Prog	0.952381	0.00114087	0.0315924	Pdcd6ip	programmed cell death 6 interacting protein [Source:MGI Symbol;Acc:MGI:1333753]
ENSMUSG00000032733	Prog	0.952381	0.00114087	0.0315924	Snx33	sorting nexin 33 [Source:MGI Symbol;Acc:MGI:2443239]
ENSMUSG00000034947	Prog	0.952381	0.00114087	0.0315924	Tmem106a	transmembrane protein 106A [Source:MGI Symbol;Acc:MGI:1922056]
ENSMUSG00000035199	Prog	0.952381	0.00114087	0.0315924	Arl6ip5	ADP-ribosylation factor-like 6 interacting protein 5 [Source:MGI Symbol;Acc:MGI:1929501]
ENSMUSG00000035769	Prog	0.952381	0.00114087	0.0315924	Xylb	xylulokinase homolog (H. influenzae) [Source:MGI Symbol;Acc:MGI:2142985]
ENSMUSG00000035778	Prog	0.952381	0.00114087	0.0315924	Ggta1	glycoprotein galactosyltransferase alpha 1, 3 [Source:MGI Symbol;Acc:MGI:95704]
ENSMUSG00000036534	Prog	0.952381	0.00114087	0.0315924	Slc38a7	solute carrier family 38, member 7 [Source:MGI Symbol;Acc:MGI:2679005]
ENSMUSG00000036606	Prog	0.952381	0.00114087	0.0315924	Plxnb2	plexin B2 [Source:MGI Symbol;Acc:MGI:2154239]
ENSMUSG00000037773	Prog	0.952381	0.00114087	0.0315924	Pced1a	PC-esterase domain containing 1A [Source:MGI Symbol;Acc:MGI:2442177]
ENSMUSG00000038256	Prog	0.952381	0.00114087	0.0315924	Bcl9	B cell CLL/lymphoma 9 [Source:MGI Symbol;Acc:MGI:1924828]
ENSMUSG00000038390	Prog	0.952381	0.00114087	0.0315924	Gpr162	G protein-coupled receptor 162 [Source:MGI Symbol;Acc:MGI:1315214]
ENSMUSG00000038650	Prog	0.952381	0.00114087	0.0315924	Rnh1	ribonuclease/angiogenin inhibitor 1 [Source:MGI Symbol;Acc:MGI:1195456]
ENSMUSG00000039062	Prog	0.952381	0.00114087	0.0315924	Anpep	alanyl (membrane) aminopeptidase [Source:MGI Symbol;Acc:MGI:5000466]
ENSMUSG00000042694	Prog	0.952381	0.00114087	0.0315924	Stn1	STN1, CST complex subunit [Source:MGI Symbol;Acc:MGI:1915581]
ENSMUSG00000043895	Prog	0.952381	0.00114087	0.0315924	S1pr2	sphingosine-1-phosphate receptor 2 [Source:MGI Symbol;Acc:MGI:99569]
ENSMUSG00000044906	Prog	0.952381	0.00114087	0.0315924	4930503L19Rik	RIKEN cDNA 4930503L19 gene [Source:MGI Symbol;Acc:MGI:1922045]
ENSMUSG00000045107	Prog	0.952381	0.00114087	0.0315924	Saysd1	SAYSVFN motif domain containing 1 [Source:MGI Symbol;Acc:MGI:1914759]
ENSMUSG00000045404	Prog	0.952381	0.00114087	0.0315924	Kcnk13	potassium channel, subfamily K, member 13 [Source:MGI Symbol;Acc:MGI:2384976]
ENSMUSG00000045991	Prog	0.952381	0.00114087	0.0315924	Onecut2	one cut domain, family member 2 [Source:MGI Symbol;Acc:MGI:1891408]
ENSMUSG00000046269	Prog	0.952381	0.00114087	0.0315924	Usp27x	ubiquitin specific peptidase 27, X chromosome [Source:MGI Symbol;Acc:MGI:1859645]
ENSMUSG00000048027	Prog	0.952381	0.00114087	0.0315924	Rgmb	repulsive guidance molecule family member B [Source:MGI Symbol;Acc:MGI:1916049]
ENSMUSG00000048216	Prog	0.952381	0.00114087	0.0315924	Gpr85	G protein-coupled receptor 85 [Source:MGI Symbol;Acc:MGI:1927851]
ENSMUSG00000048440	Prog	0.952381	0.00114087	0.0315924	Cyp4f16	cytochrome P450, family 4, subfamily f, polypeptide 16 [Source:MGI Symbol;Acc:MGI:1917351]
ENSMUSG00000048481	Prog	0.952381	0.00114087	0.0315924	Mypop	Myb-related transcription factor, partner of profilin [Source:MGI Symbol;Acc:MGI:2446472]
ENSMUSG00000048612	Prog	0.952381	0.00114087	0.0315924	Myof	myoferlin [Source:MGI Symbol;Acc:MGI:1919192]
ENSMUSG00000048677	Prog	0.952381	0.00114087	0.0315924	Tpcn2	two pore segment channel 2 [Source:MGI Symbol;Acc:MGI:2385297]
ENSMUSG00000048965	Prog	0.952381	0.00114087	0.0315924	Mrgpre	MAS-related GPR, member E [Source:MGI Symbol;Acc:MGI:2441884]
ENSMUSG00000049001	Prog	0.952381	0.00114087	0.0315924	Ndnf	neuron-derived neurotrophic factor [Source:MGI Symbol;Acc:MGI:1915419]
ENSMUSG00000049872	Prog	0.952381	0.00114087	0.0315924	Calhm5	calcium homeostasis modulator family member 5 [Source:MGI Symbol;Acc:MGI:2143897]
ENSMUSG00000052921	Prog	0.952381	0.00114087	0.0315924	Arhgef15	Rho guanine nucleotide exchange factor (GEF) 15 [Source:MGI Symbol;Acc:MGI:3045246]
ENSMUSG00000055401	Prog	0.952381	0.00114087	0.0315924	Fbxo6	F-box protein 6 [Source:MGI Symbol;Acc:MGI:1354743]
ENSMUSG00000056737	Prog	0.952381	0.00114087	0.0315924	Capg	capping protein (actin filament), gelsolin-like [Source:MGI Symbol;Acc:MGI:1098259]
ENSMUSG00000057346	Prog	0.952381	0.00114087	0.0315924	Apol9a	apolipoprotein L 9a [Source:MGI Symbol;Acc:MGI:3606001]
ENSMUSG00000069662	Prog	0.952381	0.00114087	0.0315924	Marcks	myristoylated alanine rich protein kinase C substrate [Source:MGI Symbol;Acc:MGI:96907]
ENSMUSG00000073427	Prog	0.952381	0.00114087	0.0315924	Gm4924	predicted gene 4924 [Source:MGI Symbol;Acc:MGI:3643133]
ENSMUSG00000073771	Prog	0.952381	0.00114087	0.0315924	Btbd19	BTB (POZ) domain containing 19 [Source:MGI Symbol;Acc:MGI:1925861]
ENSMUSG00000079625	Prog	0.952381	0.00114087	0.0315924	Tm4sf19	transmembrane 4 L six family member 19 [Source:MGI Symbol;Acc:MGI:3645933]
ENSMUSG00000079697	Prog	0.952381	0.00114087	0.0315924	Gm5751	predicted gene 5751 [Source:MGI Symbol;Acc:MGI:3642927]
ENSMUSG00000085399	Prog	0.952381	0.00114087	0.0315924	Foxd2os	forkhead box D2, opposite strand [Source:MGI Symbol;Acc:MGI:2444065]
ENSMUSG00000085767	Prog	0.952381	0.00114087	0.0315924	Gm13563	predicted gene 13563 [Source:MGI Symbol;Acc:MGI:3652052]
ENSMUSG00000087381	Prog	0.952381	0.00114087	0.0315924	Gm16008	predicted gene 16008 [Source:MGI Symbol;Acc:MGI:3802048]
ENSMUSG00000089628	Prog	0.952381	0.00114087	0.0315924	Gm9727	predicted gene 9727 [Source:MGI Symbol;Acc:MGI:3779431]
ENSMUSG00000094090	Prog	0.952381	0.00114087	0.0315924	Gm8494	predicted gene 8494 [Source:MGI Symbol;Acc:MGI:3645114]
ENSMUSG00000097649	Prog	0.952381	0.00114087	0.0315924	Gm10561	predicted gene 10561 [Source:MGI Symbol;Acc:MGI:3648163]
ENSMUSG00000097924	Prog	0.952381	0.00114087	0.0315924	A730020E08Rik	RIKEN cDNA A730020E08 gene [Source:MGI Symbol;Acc:MGI:2444999]
ENSMUSG00000000278	Prog	0.928571	0.00223214	0.036339	Scpep1	serine carboxypeptidase 1 [Source:MGI Symbol;Acc:MGI:1921867]
ENSMUSG00000000530	Prog	0.928571	0.00223214	0.036339	Acvrl1	activin A receptor, type II-like 1 [Source:MGI Symbol;Acc:MGI:1338946]
ENSMUSG00000000690	Prog	0.928571	0.00223214	0.036339	Hoxb6	homeobox B6 [Source:MGI Symbol;Acc:MGI:96187]
ENSMUSG00000001029	Prog	0.928571	0.00223214	0.036339	Icam2	intercellular adhesion molecule 2 [Source:MGI Symbol;Acc:MGI:96394]
ENSMUSG00000001175	Prog	0.928571	0.00223214	0.036339	Calm1	calmodulin 1 [Source:MGI Symbol;Acc:MGI:88251]
ENSMUSG00000001270	Prog	0.928571	0.00223214	0.036339	Ckb	creatine kinase, brain [Source:MGI Symbol;Acc:MGI:88407]
ENSMUSG00000002279	Prog	0.928571	0.00223214	0.036339	Lmf1	lipase maturation factor 1 [Source:MGI Symbol;Acc:MGI:1923733]
ENSMUSG00000003418	Prog	0.928571	0.00223214	0.036339	St8sia6	ST8 alpha-N-acetyl-neuraminide alpha-2,8-sialyltransferase 6 [Source:MGI Symbol;Acc:MGI:2386797]
ENSMUSG00000004846	Prog	0.928571	0.00223214	0.036339	Plod3	procollagen-lysine, 2-oxoglutarate 5-dioxygenase 3 [Source:MGI Symbol;Acc:MGI:1347008]
ENSMUSG00000005087	Prog	0.928571	0.00223214	0.036339	Cd44	CD44 antigen [Source:MGI Symbol;Acc:MGI:88338]
ENSMUSG00000006095	Prog	0.928571	0.00223214	0.036339	Tbcb	tubulin folding cofactor B [Source:MGI Symbol;Acc:MGI:1913661]
ENSMUSG00000009654	Prog	0.928571	0.00223214	0.036339	Oit3	oncoprotein induced transcript 3 [Source:MGI Symbol;Acc:MGI:1201782]
ENSMUSG00000009876	Prog	0.928571	0.00223214	0.036339	Cox4i2	cytochrome c oxidase subunit 4I2 [Source:MGI Symbol;Acc:MGI:2135755]
ENSMUSG00000010307	Prog	0.928571	0.00223214	0.036339	Tmem86a	transmembrane protein 86A [Source:MGI Symbol;Acc:MGI:1915143]
ENSMUSG00000010406	Prog	0.928571	0.00223214	0.036339	Mrpl52	mitochondrial ribosomal protein L52 [Source:MGI Symbol;Acc:MGI:1916086]
ENSMUSG00000010663	Prog	0.928571	0.00223214	0.036339	Fads1	fatty acid desaturase 1 [Source:MGI Symbol;Acc:MGI:1923517]
ENSMUSG00000014599	Prog	0.928571	0.00223214	0.036339	Csf1	colony stimulating factor 1 (macrophage) [Source:MGI Symbol;Acc:MGI:1339753]
ENSMUSG00000014813	Prog	0.928571	0.00223214	0.036339	Stc1	stanniocalcin 1 [Source:MGI Symbol;Acc:MGI:109131]
ENSMUSG00000015133	Prog	0.928571	0.00223214	0.036339	Lrrk1	leucine-rich repeat kinase 1 [Source:MGI Symbol;Acc:MGI:2142227]
ENSMUSG00000016624	Prog	0.928571	0.00223214	0.036339	Phf21b	PHD finger protein 21B [Source:MGI Symbol;Acc:MGI:2443812]
ENSMUSG00000017760	Prog	0.928571	0.00223214	0.036339	Ctsa	cathepsin A [Source:MGI Symbol;Acc:MGI:97748]
ENSMUSG00000018169	Prog	0.928571	0.00223214	0.036339	Mfng	MFNG O-fucosylpeptide 3-beta-N-acetylglucosaminyltransferase [Source:MGI Symbol;Acc:MGI:1095404]
ENSMUSG00000018567	Prog	0.928571	0.00223214	0.036339	Gabarap	gamma-aminobutyric acid receptor associated protein [Source:MGI Symbol;Acc:MGI:1861742]
ENSMUSG00000018774	Prog	0.928571	0.00223214	0.036339	Cd68	CD68 antigen [Source:MGI Symbol;Acc:MGI:88342]
ENSMUSG00000019494	Prog	0.928571	0.00223214	0.036339	Cops6	COP9 signalosome subunit 6 [Source:MGI Symbol;Acc:MGI:1349439]
ENSMUSG00000019853	Prog	0.928571	0.00223214	0.036339	Hebp2	heme binding protein 2 [Source:MGI Symbol;Acc:MGI:1860084]
ENSMUSG00000019960	Prog	0.928571	0.00223214	0.036339	Dusp6	dual specificity phosphatase 6 [Source:MGI Symbol;Acc:MGI:1914853]
ENSMUSG00000020097	Prog	0.928571	0.00223214	0.036339	Sgpl1	sphingosine phosphate lyase 1 [Source:MGI Symbol;Acc:MGI:1261415]
ENSMUSG00000020829	Prog	0.928571	0.00223214	0.036339	Slc46a1	solute carrier family 46, member 1 [Source:MGI Symbol;Acc:MGI:1098733]
ENSMUSG00000021218	Prog	0.928571	0.00223214	0.036339	Gdi2	guanosine diphosphate (GDP) dissociation inhibitor 2 [Source:MGI Symbol;Acc:MGI:99845]
ENSMUSG00000021338	Prog	0.928571	0.00223214	0.036339	Carmil1	capping protein regulator and myosin 1 linker 1 [Source:MGI Symbol;Acc:MGI:1915982]
ENSMUSG00000021928	Prog	0.928571	0.00223214	0.036339	Ebpl	emopamil binding protein-like [Source:MGI Symbol;Acc:MGI:1915427]
ENSMUSG00000021990	Prog	0.928571	0.00223214	0.036339	Spata13	spermatogenesis associated 13 [Source:MGI Symbol;Acc:MGI:104838]
ENSMUSG00000022048	Prog	0.928571	0.00223214	0.036339	Dpysl2	dihydropyrimidinase-like 2 [Source:MGI Symbol;Acc:MGI:1349763]
ENSMUSG00000022303	Prog	0.928571	0.00223214	0.036339	Dcstamp	dendrocyte expressed seven transmembrane protein [Source:MGI Symbol;Acc:MGI:1923016]
ENSMUSG00000022967	Prog	0.928571	0.00223214	0.036339	Ifnar1	interferon (alpha and beta) receptor 1 [Source:MGI Symbol;Acc:MGI:107658]
ENSMUSG00000023032	Prog	0.928571	0.00223214	0.036339	Slc4a8	solute carrier family 4 (anion exchanger), member 8 [Source:MGI Symbol;Acc:MGI:1928745]
ENSMUSG00000023186	Prog	0.928571	0.00223214	0.036339	Vwa5a	von Willebrand factor A domain containing 5A [Source:MGI Symbol;Acc:MGI:1915026]
ENSMUSG00000023909	Prog	0.928571	0.00223214	0.036339	Paqr4	progestin and adipoQ receptor family member IV [Source:MGI Symbol;Acc:MGI:1923748]
ENSMUSG00000024423	Prog	0.928571	0.00223214	0.036339	Impact	impact, RWD domain protein [Source:MGI Symbol;Acc:MGI:1098233]
ENSMUSG00000025283	Prog	0.928571	0.00223214	0.036339	Sat1	spermidine/spermine N1-acetyl transferase 1 [Source:MGI Symbol;Acc:MGI:98233]
ENSMUSG00000025534	Prog	0.928571	0.00223214	0.036339	Gusb	glucuronidase, beta [Source:MGI Symbol;Acc:MGI:95872]
ENSMUSG00000025743	Prog	0.928571	0.00223214	0.036339	Sdc3	syndecan 3 [Source:MGI Symbol;Acc:MGI:1349163]
ENSMUSG00000026535	Prog	0.928571	0.00223214	0.036339	Ifi202b	interferon activated gene 202B [Source:MGI Symbol;Acc:MGI:1347083]
ENSMUSG00000026600	Prog	0.928571	0.00223214	0.036339	Soat1	sterol O-acyltransferase 1 [Source:MGI Symbol;Acc:MGI:104665]
ENSMUSG00000026749	Prog	0.928571	0.00223214	0.036339	Nek6	NIMA (never in mitosis gene a)-related expressed kinase 6 [Source:MGI Symbol;Acc:MGI:1891638]
ENSMUSG00000027207	Prog	0.928571	0.00223214	0.036339	Galk2	galactokinase 2 [Source:MGI Symbol;Acc:MGI:1917226]
ENSMUSG00000027221	Prog	0.928571	0.00223214	0.036339	Chst1	carbohydrate (keratan sulfate Gal-6) sulfotransferase 1 [Source:MGI Symbol;Acc:MGI:1924219]
ENSMUSG00000027366	Prog	0.928571	0.00223214	0.036339	Sppl2a	signal peptide peptidase like 2A [Source:MGI Symbol;Acc:MGI:1913802]
ENSMUSG00000027533	Prog	0.928571	0.00223214	0.036339	Fabp5	fatty acid binding protein 5, epidermal [Source:MGI Symbol;Acc:MGI:101790]
ENSMUSG00000028041	Prog	0.928571	0.00223214	0.036339	Adam15	a disintegrin and metallopeptidase domain 15 (metargidin) [Source:MGI Symbol;Acc:MGI:1333882]
ENSMUSG00000029119	Prog	0.928571	0.00223214	0.036339	Man2b2	mannosidase 2, alpha B2 [Source:MGI Symbol;Acc:MGI:1195262]
ENSMUSG00000029569	Prog	0.928571	0.00223214	0.036339	Tmem168	transmembrane protein 168 [Source:MGI Symbol;Acc:MGI:1921794]
ENSMUSG00000029581	Prog	0.928571	0.00223214	0.036339	Fscn1	fascin actin-bundling protein 1 [Source:MGI Symbol;Acc:MGI:1352745]
ENSMUSG00000030281	Prog	0.928571	0.00223214	0.036339	Il17rc	interleukin 17 receptor C [Source:MGI Symbol;Acc:MGI:2159336]
ENSMUSG00000030341	Prog	0.928571	0.00223214	0.036339	Tnfrsf1a	tumor necrosis factor receptor superfamily, member 1a [Source:MGI Symbol;Acc:MGI:1314884]
ENSMUSG00000030447	Prog	0.928571	0.00223214	0.036339	Cyfip1	cytoplasmic FMR1 interacting protein 1 [Source:MGI Symbol;Acc:MGI:1338801]
ENSMUSG00000030605	Prog	0.928571	0.00223214	0.036339	Mfge8	milk fat globule-EGF factor 8 protein [Source:MGI Symbol;Acc:MGI:102768]
ENSMUSG00000030761	Prog	0.928571	0.00223214	0.036339	Myo7a	myosin VIIA [Source:MGI Symbol;Acc:MGI:104510]
ENSMUSG00000031007	Prog	0.928571	0.00223214	0.036339	Atp6ap2	ATPase, H+ transporting, lysosomal accessory protein 2 [Source:MGI Symbol;Acc:MGI:1917745]
ENSMUSG00000031266	Prog	0.928571	0.00223214	0.036339	Gla	galactosidase, alpha [Source:MGI Symbol;Acc:MGI:1347344]
ENSMUSG00000031447	Prog	0.928571	0.00223214	0.036339	Lamp1	lysosomal-associated membrane protein 1 [Source:MGI Symbol;Acc:MGI:96745]
ENSMUSG00000031760	Prog	0.928571	0.00223214	0.036339	Mt3	metallothionein 3 [Source:MGI Symbol;Acc:MGI:97173]
ENSMUSG00000031851	Prog	0.928571	0.00223214	0.036339	Ntpcr	nucleoside-triphosphatase, cancer-related [Source:MGI Symbol;Acc:MGI:1913816]
ENSMUSG00000031907	Prog	0.928571	0.00223214	0.036339	Zfp90	zinc finger protein 90 [Source:MGI Symbol;Acc:MGI:104786]
ENSMUSG00000032333	Prog	0.928571	0.00223214	0.036339	Stoml1	stomatin-like 1 [Source:MGI Symbol;Acc:MGI:1916356]
ENSMUSG00000032412	Prog	0.928571	0.00223214	0.036339	Atp1b3	ATPase, Na+/K+ transporting, beta 3 polypeptide [Source:MGI Symbol;Acc:MGI:107788]
ENSMUSG00000032491	Prog	0.928571	0.00223214	0.036339	Nradd	neurotrophin receptor associated death domain [Source:MGI Symbol;Acc:MGI:1914419]
ENSMUSG00000032788	Prog	0.928571	0.00223214	0.036339	Pdxk	pyridoxal (pyridoxine, vitamin B6) kinase [Source:MGI Symbol;Acc:MGI:1351869]
ENSMUSG00000033282	Prog	0.928571	0.00223214	0.036339	Rpgrip1l	Rpgrip1-like [Source:MGI Symbol;Acc:MGI:1920563]
ENSMUSG00000034412	Prog	0.928571	0.00223214	0.036339	Tbc1d10a	TBC1 domain family, member 10a [Source:MGI Symbol;Acc:MGI:2144164]
ENSMUSG00000034459	Prog	0.928571	0.00223214	0.036339	Ifit1	interferon-induced protein with tetratricopeptide repeats 1 [Source:MGI Symbol;Acc:MGI:99450]
ENSMUSG00000035311	Prog	0.928571	0.00223214	0.036339	Gnptab	N-acetylglucosamine-1-phosphate transferase, alpha and beta subunits [Source:MGI Symbol;Acc:MGI:3643902]
ENSMUSG00000035735	Prog	0.928571	0.00223214	0.036339	Dagla	diacylglycerol lipase, alpha [Source:MGI Symbol;Acc:MGI:2677061]
ENSMUSG00000035954	Prog	0.928571	0.00223214	0.036339	Dock4	dedicator of cytokinesis 4 [Source:MGI Symbol;Acc:MGI:1918006]
ENSMUSG00000036985	Prog	0.928571	0.00223214	0.036339	Zdhhc9	zinc finger, DHHC domain containing 9 [Source:MGI Symbol;Acc:MGI:2444393]
ENSMUSG00000037005	Prog	0.928571	0.00223214	0.036339	Xpnpep2	X-prolyl aminopeptidase (aminopeptidase P) 2, membrane-bound [Source:MGI Symbol;Acc:MGI:2180001]
ENSMUSG00000037242	Prog	0.928571	0.00223214	0.036339	Clic4	chloride intracellular channel 4 (mitochondrial) [Source:MGI Symbol;Acc:MGI:1352754]
ENSMUSG00000037816	Prog	0.928571	0.00223214	0.036339	Fbxw17	F-box and WD-40 domain protein 17 [Source:MGI Symbol;Acc:MGI:1923584]
ENSMUSG00000038387	Prog	0.928571	0.00223214	0.036339	Rras	related RAS viral (r-ras) oncogene [Source:MGI Symbol;Acc:MGI:98179]
ENSMUSG00000038700	Prog	0.928571	0.00223214	0.036339	Hoxb5	homeobox B5 [Source:MGI Symbol;Acc:MGI:96186]
ENSMUSG00000038721	Prog	0.928571	0.00223214	0.036339	Hoxb7	homeobox B7 [Source:MGI Symbol;Acc:MGI:96188]
ENSMUSG00000039007	Prog	0.928571	0.00223214	0.036339	Cpq	carboxypeptidase Q [Source:MGI Symbol;Acc:MGI:1889205]
ENSMUSG00000039157	Prog	0.928571	0.00223214	0.036339	Fam102a	family with sequence similarity 102, member A [Source:MGI Symbol;Acc:MGI:2138935]
ENSMUSG00000041633	Prog	0.928571	0.00223214	0.036339	Kctd12b	potassium channel tetramerisation domain containing 12b [Source:MGI Symbol;Acc:MGI:2444667]
ENSMUSG00000041773	Prog	0.928571	0.00223214	0.036339	Enc1	ectodermal-neural cortex 1 [Source:MGI Symbol;Acc:MGI:109610]
ENSMUSG00000042182	Prog	0.928571	0.00223214	0.036339	Bend6	BEN domain containing 6 [Source:MGI Symbol;Acc:MGI:2444572]
ENSMUSG00000042747	Prog	0.928571	0.00223214	0.036339	Krtcap2	keratinocyte associated protein 2 [Source:MGI Symbol;Acc:MGI:1913309]
ENSMUSG00000042901	Prog	0.928571	0.00223214	0.036339	Aida	axin interactor, dorsalization associated [Source:MGI Symbol;Acc:MGI:1919737]
ENSMUSG00000042997	Prog	0.928571	0.00223214	0.036339	Nhlrc3	NHL repeat containing 3 [Source:MGI Symbol;Acc:MGI:2444520]
ENSMUSG00000043059	Prog	0.928571	0.00223214	0.036339	Zfp513	zinc finger protein 513 [Source:MGI Symbol;Acc:MGI:2141255]
ENSMUSG00000045441	Prog	0.928571	0.00223214	0.036339	Gprin3	GPRIN family member 3 [Source:MGI Symbol;Acc:MGI:1924785]
ENSMUSG00000045594	Prog	0.928571	0.00223214	0.036339	Glb1	galactosidase, beta 1 [Source:MGI Symbol;Acc:MGI:88151]
ENSMUSG00000045763	Prog	0.928571	0.00223214	0.036339	Basp1	brain abundant, membrane attached signal protein 1 [Source:MGI Symbol;Acc:MGI:1917600]
ENSMUSG00000046027	Prog	0.928571	0.00223214	0.036339	Stard5	StAR-related lipid transfer (START) domain containing 5 [Source:MGI Symbol;Acc:MGI:2156765]
ENSMUSG00000048120	Prog	0.928571	0.00223214	0.036339	Entpd1	ectonucleoside triphosphate diphosphohydrolase 1 [Source:MGI Symbol;Acc:MGI:102805]
ENSMUSG00000049488	Prog	0.928571	0.00223214	0.036339	Tmem67	transmembrane protein 67 [Source:MGI Symbol;Acc:MGI:1923928]
ENSMUSG00000049939	Prog	0.928571	0.00223214	0.036339	Lrrc4	leucine rich repeat containing 4 [Source:MGI Symbol;Acc:MGI:2182081]
ENSMUSG00000051550	Prog	0.928571	0.00223214	0.036339	Zfp579	zinc finger protein 579 [Source:MGI Symbol;Acc:MGI:1915740]
ENSMUSG00000057895	Prog	0.928571	0.00223214	0.036339	Zfp105	zinc finger protein 105 [Source:MGI Symbol;Acc:MGI:1277119]
ENSMUSG00000060703	Prog	0.928571	0.00223214	0.036339	Cd302	CD302 antigen [Source:MGI Symbol;Acc:MGI:1913455]
ENSMUSG00000062382	Prog	0.928571	0.00223214	0.036339	Ftl1-ps1	ferritin light polypeptide 1, pseudogene 1 [Source:MGI Symbol;Acc:MGI:3779109]
ENSMUSG00000066150	Prog	0.928571	0.00223214	0.036339	Slc31a1	solute carrier family 31, member 1 [Source:MGI Symbol;Acc:MGI:1333843]
ENSMUSG00000070407	Prog	0.928571	0.00223214	0.036339	Hs3st3b1	heparan sulfate (glucosamine) 3-O-sulfotransferase 3B1 [Source:MGI Symbol;Acc:MGI:1333853]
ENSMUSG00000070709	Prog	0.928571	0.00223214	0.036339	Zfp974	zinc finger protein 974 [Source:MGI Symbol;Acc:MGI:1920680]
ENSMUSG00000073490	Prog	0.928571	0.00223214	0.036339	Ifi207	interferon activated gene 207 [Source:MGI Symbol;Acc:MGI:2138302]
ENSMUSG00000073987	Prog	0.928571	0.00223214	0.036339	Ggh	gamma-glutamyl hydrolase [Source:MGI Symbol;Acc:MGI:1329035]
ENSMUSG00000080242	Prog	0.928571	0.00223214	0.036339	Atp6v0c-ps2	ATPase, H+ transporting, lysosomal V0 subunit C, pseudogene 2 [Source:MGI Symbol;Acc:MGI:2151816]
ENSMUSG00000081071	Prog	0.928571	0.00223214	0.036339	Gm9836	predicted pseudogene 9836 [Source:MGI Symbol;Acc:MGI:3642194]
ENSMUSG00000085024	Prog	0.928571	0.00223214	0.036339	C230035I16Rik	RIKEN cDNA C230035I16 gene [Source:MGI Symbol;Acc:MGI:2444850]
ENSMUSG00000086688	Prog	0.928571	0.00223214	0.036339	Gm11560	predicted gene 11560 [Source:MGI Symbol;Acc:MGI:3652066]
ENSMUSG00000095419	Prog	0.928571	0.00223214	0.036339	Gm14328	predicted gene 14328 [Source:MGI Symbol;Acc:MGI:3651951]
ENSMUSG00000095440	Prog	0.928571	0.00223214	0.036339	Fignl2	fidgetin-like 2 [Source:MGI Symbol;Acc:MGI:3646919]
ENSMUSG00000097075	Prog	0.928571	0.00223214	0.036339	Cdiptos	CDIP transferase, opposite strand [Source:MGI Symbol;Acc:MGI:2443610]
ENSMUSG00000101445	Prog	0.928571	0.00223214	0.036339	Gm28932	predicted gene 28932 [Source:MGI Symbol;Acc:MGI:5579638]
ENSMUSG00000103308	Prog	0.928571	0.00223214	0.036339	Gm37800	predicted gene, 37800 [Source:MGI Symbol;Acc:MGI:5611028]
ENSMUSG00000116840	Prog	0.928571	0.00223214	0.036339	AC110166.2	Novel transcript, antisense to Mylk and Hacd2
ENSMUSG00000000078	Prog	0.904762	0.00456349	0.0459725	Klf6	Kruppel-like factor 6 [Source:MGI Symbol;Acc:MGI:1346318]
ENSMUSG00000001120	Prog	0.904762	0.00456349	0.0459725	Pcbp3	poly(rC) binding protein 3 [Source:MGI Symbol;Acc:MGI:1890470]
ENSMUSG00000001348	Prog	0.904762	0.00456349	0.0459725	Acp5	acid phosphatase 5, tartrate resistant [Source:MGI Symbol;Acc:MGI:87883]
ENSMUSG00000001493	Prog	0.904762	0.00456349	0.0459725	Meox1	mesenchyme homeobox 1 [Source:MGI Symbol;Acc:MGI:103220]
ENSMUSG00000001661	Prog	0.904762	0.00456349	0.0459725	Hoxc6	homeobox C6 [Source:MGI Symbol;Acc:MGI:96197]
ENSMUSG00000002845	Prog	0.904762	0.00456349	0.0459725	Tmem39a	transmembrane protein 39a [Source:MGI Symbol;Acc:MGI:1915096]
ENSMUSG00000005054	Prog	0.904762	0.00456349	0.0459725	Cstb	cystatin B [Source:MGI Symbol;Acc:MGI:109514]
ENSMUSG00000005078	Prog	0.904762	0.00456349	0.0459725	Jkamp	JNK1/MAPK8-associated membrane protein [Source:MGI Symbol;Acc:MGI:1915057]
ENSMUSG00000005897	Prog	0.904762	0.00456349	0.0459725	Nr2c1	nuclear receptor subfamily 2, group C, member 1 [Source:MGI Symbol;Acc:MGI:1352465]
ENSMUSG00000005950	Prog	0.904762	0.00456349	0.0459725	P2rx5	purinergic receptor P2X, ligand-gated ion channel, 5 [Source:MGI Symbol;Acc:MGI:2137026]
ENSMUSG00000006800	Prog	0.904762	0.00456349	0.0459725	Sulf2	sulfatase 2 [Source:MGI Symbol;Acc:MGI:1919293]
ENSMUSG00000009035	Prog	0.904762	0.00456349	0.0459725	Tmem184b	transmembrane protein 184b [Source:MGI Symbol;Acc:MGI:2445179]
ENSMUSG00000010051	Prog	0.904762	0.00456349	0.0459725	Hyal1	hyaluronoglucosaminidase 1 [Source:MGI Symbol;Acc:MGI:96298]
ENSMUSG00000015312	Prog	0.904762	0.00456349	0.0459725	Gadd45b	growth arrest and DNA-damage-inducible 45 beta [Source:MGI Symbol;Acc:MGI:107776]
ENSMUSG00000015981	Prog	0.904762	0.00456349	0.0459725	Stk32c	serine/threonine kinase 32C [Source:MGI Symbol;Acc:MGI:2385336]
ENSMUSG00000017144	Prog	0.904762	0.00456349	0.0459725	Rnd3	Rho family GTPase 3 [Source:MGI Symbol;Acc:MGI:1921444]
ENSMUSG00000017631	Prog	0.904762	0.00456349	0.0459725	Abr	active BCR-related gene [Source:MGI Symbol;Acc:MGI:107771]
ENSMUSG00000017756	Prog	0.904762	0.00456349	0.0459725	Slc12a7	solute carrier family 12, member 7 [Source:MGI Symbol;Acc:MGI:1342283]
ENSMUSG00000017929	Prog	0.904762	0.00456349	0.0459725	B4galt5	UDP-Gal:betaGlcNAc beta 1,4-galactosyltransferase, polypeptide 5 [Source:MGI Symbol;Acc:MGI:1927169]
ENSMUSG00000018474	Prog	0.904762	0.00456349	0.0459725	Chd3	chromodomain helicase DNA binding protein 3 [Source:MGI Symbol;Acc:MGI:1344395]
ENSMUSG00000018537	Prog	0.904762	0.00456349	0.0459725	Pcgf2	polycomb group ring finger 2 [Source:MGI Symbol;Acc:MGI:99161]
ENSMUSG00000019122	Prog	0.904762	0.00456349	0.0459725	Ccl9	chemokine (C-C motif) ligand 9 [Source:MGI Symbol;Acc:MGI:104533]
ENSMUSG00000020308	Prog	0.904762	0.00456349	0.0459725	Tpgs1	tubulin polyglutamylase complex subunit 1 [Source:MGI Symbol;Acc:MGI:106618]
ENSMUSG00000020311	Prog	0.904762	0.00456349	0.0459725	Erlec1	endoplasmic reticulum lectin 1 [Source:MGI Symbol;Acc:MGI:1914003]
ENSMUSG00000020828	Prog	0.904762	0.00456349	0.0459725	Pld2	phospholipase D2 [Source:MGI Symbol;Acc:MGI:892877]
ENSMUSG00000021003	Prog	0.904762	0.00456349	0.0459725	Galc	galactosylceramidase [Source:MGI Symbol;Acc:MGI:95636]
ENSMUSG00000021038	Prog	0.904762	0.00456349	0.0459725	Vipas39	VPS33B interacting protein, apical-basolateral polarity regulator, spe-39 homolog [Source:MGI Symbol;Acc:MGI:2144805]
ENSMUSG00000021198	Prog	0.904762	0.00456349	0.0459725	Unc79	unc-79 homolog [Source:MGI Symbol;Acc:MGI:2684729]
ENSMUSG00000021240	Prog	0.904762	0.00456349	0.0459725	Abcd4	ATP-binding cassette, sub-family D (ALD), member 4 [Source:MGI Symbol;Acc:MGI:1349217]
ENSMUSG00000021248	Prog	0.904762	0.00456349	0.0459725	Tmed10	transmembrane p24 trafficking protein 10 [Source:MGI Symbol;Acc:MGI:1915831]
ENSMUSG00000021306	Prog	0.904762	0.00456349	0.0459725	Gpr137b	G protein-coupled receptor 137B [Source:MGI Symbol;Acc:MGI:1891463]
ENSMUSG00000021408	Prog	0.904762	0.00456349	0.0459725	Ripk1	receptor (TNFRSF)-interacting serine-threonine kinase 1 [Source:MGI Symbol;Acc:MGI:108212]
ENSMUSG00000021501	Prog	0.904762	0.00456349	0.0459725	Caml	calcium modulating ligand [Source:MGI Symbol;Acc:MGI:104728]
ENSMUSG00000021592	Prog	0.904762	0.00456349	0.0459725	Arsk	arylsulfatase K [Source:MGI Symbol;Acc:MGI:1924291]
ENSMUSG00000021803	Prog	0.904762	0.00456349	0.0459725	Cdhr1	cadherin-related family member 1 [Source:MGI Symbol;Acc:MGI:2157782]
ENSMUSG00000022074	Prog	0.904762	0.00456349	0.0459725	Tnfrsf10b	tumor necrosis factor receptor superfamily, member 10b [Source:MGI Symbol;Acc:MGI:1341090]
ENSMUSG00000022639	Prog	0.904762	0.00456349	0.0459725	Dubr	Dppa2 upstream binding RNA [Source:MGI Symbol;Acc:MGI:1915440]
ENSMUSG00000022684	Prog	0.904762	0.00456349	0.0459725	Bfar	bifunctional apoptosis regulator [Source:MGI Symbol;Acc:MGI:1914368]
ENSMUSG00000022969	Prog	0.904762	0.00456349	0.0459725	Il10rb	interleukin 10 receptor, beta [Source:MGI Symbol;Acc:MGI:109380]
ENSMUSG00000022996	Prog	0.904762	0.00456349	0.0459725	Wnt10b	wingless-type MMTV integration site family, member 10B [Source:MGI Symbol;Acc:MGI:108061]
ENSMUSG00000023249	Prog	0.904762	0.00456349	0.0459725	Parp3	poly (ADP-ribose) polymerase family, member 3 [Source:MGI Symbol;Acc:MGI:1891258]
ENSMUSG00000024187	Prog	0.904762	0.00456349	0.0459725	Fam234a	family with sequence similarity 234, member A [Source:MGI Symbol;Acc:MGI:2146854]
ENSMUSG00000024736	Prog	0.904762	0.00456349	0.0459725	Tmem132a	transmembrane protein 132A [Source:MGI Symbol;Acc:MGI:2147810]
ENSMUSG00000024754	Prog	0.904762	0.00456349	0.0459725	Tmem2	transmembrane protein 2 [Source:MGI Symbol;Acc:MGI:1890373]
ENSMUSG00000025044	Prog	0.904762	0.00456349	0.0459725	Msr1	macrophage scavenger receptor 1 [Source:MGI Symbol;Acc:MGI:98257]
ENSMUSG00000025372	Prog	0.904762	0.00456349	0.0459725	Baiap2	brain-specific angiogenesis inhibitor 1-associated protein 2 [Source:MGI Symbol;Acc:MGI:2137336]
ENSMUSG00000025956	Prog	0.904762	0.00456349	0.0459725	Mettl21a	methyltransferase like 21A [Source:MGI Symbol;Acc:MGI:1914349]
ENSMUSG00000026223	Prog	0.904762	0.00456349	0.0459725	Itm2c	integral membrane protein 2C [Source:MGI Symbol;Acc:MGI:1927594]
ENSMUSG00000026425	Prog	0.904762	0.00456349	0.0459725	Srgap2	SLIT-ROBO Rho GTPase activating protein 2 [Source:MGI Symbol;Acc:MGI:109605]
ENSMUSG00000026821	Prog	0.904762	0.00456349	0.0459725	Ralgds	ral guanine nucleotide dissociation stimulator [Source:MGI Symbol;Acc:MGI:107485]
ENSMUSG00000026839	Prog	0.904762	0.00456349	0.0459725	Upp2	uridine phosphorylase 2 [Source:MGI Symbol;Acc:MGI:1923904]
ENSMUSG00000027293	Prog	0.904762	0.00456349	0.0459725	Ehd4	EH-domain containing 4 [Source:MGI Symbol;Acc:MGI:1919619]
ENSMUSG00000027314	Prog	0.904762	0.00456349	0.0459725	Dll4	delta like canonical Notch ligand 4 [Source:MGI Symbol;Acc:MGI:1859388]
ENSMUSG00000027583	Prog	0.904762	0.00456349	0.0459725	Zbtb46	zinc finger and BTB domain containing 46 [Source:MGI Symbol;Acc:MGI:1919397]
ENSMUSG00000027611	Prog	0.904762	0.00456349	0.0459725	Procr	protein C receptor, endothelial [Source:MGI Symbol;Acc:MGI:104596]
ENSMUSG00000027670	Prog	0.904762	0.00456349	0.0459725	Ocstamp	osteoclast stimulatory transmembrane protein [Source:MGI Symbol;Acc:MGI:1921864]
ENSMUSG00000027820	Prog	0.904762	0.00456349	0.0459725	Mme	membrane metallo endopeptidase [Source:MGI Symbol;Acc:MGI:97004]
ENSMUSG00000027963	Prog	0.904762	0.00456349	0.0459725	Extl2	exostoses (multiple)-like 2 [Source:MGI Symbol;Acc:MGI:1889574]
ENSMUSG00000028100	Prog	0.904762	0.00456349	0.0459725	Nudt17	nudix (nucleoside diphosphate linked moiety X)-type motif 17 [Source:MGI Symbol;Acc:MGI:1925623]
ENSMUSG00000028358	Prog	0.904762	0.00456349	0.0459725	Zfp618	zinc finger protein 618 [Source:MGI Symbol;Acc:MGI:1919950]
ENSMUSG00000028419	Prog	0.904762	0.00456349	0.0459725	Chmp5	charged multivesicular body protein 5 [Source:MGI Symbol;Acc:MGI:1924209]
ENSMUSG00000028608	Prog	0.904762	0.00456349	0.0459725	0610037L13Rik	RIKEN cDNA 0610037L13 gene [Source:MGI Symbol;Acc:MGI:1921348]
ENSMUSG00000028691	Prog	0.904762	0.00456349	0.0459725	Prdx1	peroxiredoxin 1 [Source:MGI Symbol;Acc:MGI:99523]
ENSMUSG00000028719	Prog	0.904762	0.00456349	0.0459725	Cmpk1	cytidine monophosphate (UMP-CMP) kinase 1 [Source:MGI Symbol;Acc:MGI:1913838]
ENSMUSG00000029103	Prog	0.904762	0.00456349	0.0459725	Lrpap1	low density lipoprotein receptor-related protein associated protein 1 [Source:MGI Symbol;Acc:MGI:96829]
ENSMUSG00000029125	Prog	0.904762	0.00456349	0.0459725	Stx18	syntaxin 18 [Source:MGI Symbol;Acc:MGI:1918366]
ENSMUSG00000029126	Prog	0.904762	0.00456349	0.0459725	Nsg1	neuron specific gene family member 1 [Source:MGI Symbol;Acc:MGI:109149]
ENSMUSG00000029561	Prog	0.904762	0.00456349	0.0459725	Oasl2	2'-5' oligoadenylate synthetase-like 2 [Source:MGI Symbol;Acc:MGI:1344390]
ENSMUSG00000029563	Prog	0.904762	0.00456349	0.0459725	Foxp2	forkhead box P2 [Source:MGI Symbol;Acc:MGI:2148705]
ENSMUSG00000029640	Prog	0.904762	0.00456349	0.0459725	Usp12	ubiquitin specific peptidase 12 [Source:MGI Symbol;Acc:MGI:1270128]
ENSMUSG00000029992	Prog	0.904762	0.00456349	0.0459725	Gfpt1	glutamine fructose-6-phosphate transaminase 1 [Source:MGI Symbol;Acc:MGI:95698]
ENSMUSG00000030691	Prog	0.904762	0.00456349	0.0459725	Fchsd2	FCH and double SH3 domains 2 [Source:MGI Symbol;Acc:MGI:2448475]
ENSMUSG00000030718	Prog	0.904762	0.00456349	0.0459725	Ppme1	protein phosphatase methylesterase 1 [Source:MGI Symbol;Acc:MGI:1919840]
ENSMUSG00000030894	Prog	0.904762	0.00456349	0.0459725	Tpp1	tripeptidyl peptidase I [Source:MGI Symbol;Acc:MGI:1336194]
ENSMUSG00000030960	Prog	0.904762	0.00456349	0.0459725	Eef1akmt2	EEF1A lysine methyltransferase 2 [Source:MGI Symbol;Acc:MGI:1919346]
ENSMUSG00000031399	Prog	0.904762	0.00456349	0.0459725	Fam3a	family with sequence similarity 3, member A [Source:MGI Symbol;Acc:MGI:1913544]
ENSMUSG00000031480	Prog	0.904762	0.00456349	0.0459725	Thsd1	thrombospondin, type I, domain 1 [Source:MGI Symbol;Acc:MGI:1929096]
ENSMUSG00000031750	Prog	0.904762	0.00456349	0.0459725	Il34	interleukin 34 [Source:MGI Symbol;Acc:MGI:1923777]
ENSMUSG00000032002	Prog	0.904762	0.00456349	0.0459725	Dcun1d5	DCN1, defective in cullin neddylation 1, domain containing 5 (S. cerevisiae) [Source:MGI Symbol;Acc:MGI:1924113]
ENSMUSG00000032184	Prog	0.904762	0.00456349	0.0459725	Lysmd2	LysM, putative peptidoglycan-binding, domain containing 2 [Source:MGI Symbol;Acc:MGI:1917332]
ENSMUSG00000032220	Prog	0.904762	0.00456349	0.0459725	Myo1e	myosin IE [Source:MGI Symbol;Acc:MGI:106621]
ENSMUSG00000032301	Prog	0.904762	0.00456349	0.0459725	Psma4	proteasome (prosome, macropain) subunit, alpha type 4 [Source:MGI Symbol;Acc:MGI:1347060]
ENSMUSG00000032328	Prog	0.904762	0.00456349	0.0459725	Tmem30a	transmembrane protein 30A [Source:MGI Symbol;Acc:MGI:106402]
ENSMUSG00000033021	Prog	0.904762	0.00456349	0.0459725	Gmppa	GDP-mannose pyrophosphorylase A [Source:MGI Symbol;Acc:MGI:1916330]
ENSMUSG00000033033	Prog	0.904762	0.00456349	0.0459725	Calhm2	calcium homeostasis modulator family member 2 [Source:MGI Symbol;Acc:MGI:1919941]
ENSMUSG00000033082	Prog	0.904762	0.00456349	0.0459725	Clec1a	C-type lectin domain family 1, member a [Source:MGI Symbol;Acc:MGI:2444151]
ENSMUSG00000033111	Prog	0.904762	0.00456349	0.0459725	3830406C13Rik	RIKEN cDNA 3830406C13 gene [Source:MGI Symbol;Acc:MGI:1917937]
ENSMUSG00000033161	Prog	0.904762	0.00456349	0.0459725	Atp1a1	ATPase, Na+/K+ transporting, alpha 1 polypeptide [Source:MGI Symbol;Acc:MGI:88105]
ENSMUSG00000033902	Prog	0.904762	0.00456349	0.0459725	Mapkbp1	mitogen-activated protein kinase binding protein 1 [Source:MGI Symbol;Acc:MGI:1347004]
ENSMUSG00000036098	Prog	0.904762	0.00456349	0.0459725	Myrf	myelin regulatory factor [Source:MGI Symbol;Acc:MGI:2684944]
ENSMUSG00000036620	Prog	0.904762	0.00456349	0.0459725	Mgat4b	mannoside acetylglucosaminyltransferase 4, isoenzyme B [Source:MGI Symbol;Acc:MGI:2143974]
ENSMUSG00000037686	Prog	0.904762	0.00456349	0.0459725	Aspg	asparaginase [Source:MGI Symbol;Acc:MGI:2144822]
ENSMUSG00000038034	Prog	0.904762	0.00456349	0.0459725	Igsf8	immunoglobulin superfamily, member 8 [Source:MGI Symbol;Acc:MGI:2154090]
ENSMUSG00000038085	Prog	0.904762	0.00456349	0.0459725	Cnbd2	cyclic nucleotide binding domain containing 2 [Source:MGI Symbol;Acc:MGI:1918123]
ENSMUSG00000038264	Prog	0.904762	0.00456349	0.0459725	Sema7a	sema domain, immunoglobulin domain (Ig), and GPI membrane anchor, (semaphorin) 7A [Source:MGI Symbol;Acc:MGI:1306826]
ENSMUSG00000038372	Prog	0.904762	0.00456349	0.0459725	Gmds	GDP-mannose 4, 6-dehydratase [Source:MGI Symbol;Acc:MGI:1891112]
ENSMUSG00000038619	Prog	0.904762	0.00456349	0.0459725	Ensa	endosulfine alpha [Source:MGI Symbol;Acc:MGI:1891189]
ENSMUSG00000038776	Prog	0.904762	0.00456349	0.0459725	Ephx1	epoxide hydrolase 1, microsomal [Source:MGI Symbol;Acc:MGI:95405]
ENSMUSG00000038780	Prog	0.904762	0.00456349	0.0459725	Smurf1	SMAD specific E3 ubiquitin protein ligase 1 [Source:MGI Symbol;Acc:MGI:1923038]
ENSMUSG00000038932	Prog	0.904762	0.00456349	0.0459725	Tcfl5	transcription factor-like 5 (basic helix-loop-helix) [Source:MGI Symbol;Acc:MGI:2672878]
ENSMUSG00000039316	Prog	0.904762	0.00456349	0.0459725	Rftn1	raftlin lipid raft linker 1 [Source:MGI Symbol;Acc:MGI:1923688]
ENSMUSG00000040158	Prog	0.904762	0.00456349	0.0459725	Tax1bp3	Tax1 (human T cell leukemia virus type I) binding protein 3 [Source:MGI Symbol;Acc:MGI:1923531]
ENSMUSG00000040552	Prog	0.904762	0.00456349	0.0459725	C3ar1	complement component 3a receptor 1 [Source:MGI Symbol;Acc:MGI:1097680]
ENSMUSG00000040963	Prog	0.904762	0.00456349	0.0459725	Asgr2	asialoglycoprotein receptor 2 [Source:MGI Symbol;Acc:MGI:88082]
ENSMUSG00000042520	Prog	0.904762	0.00456349	0.0459725	Ubap2l	ubiquitin-associated protein 2-like [Source:MGI Symbol;Acc:MGI:1921633]
ENSMUSG00000043051	Prog	0.904762	0.00456349	0.0459725	Disc1	disrupted in schizophrenia 1 [Source:MGI Symbol;Acc:MGI:2447658]
ENSMUSG00000044303	Prog	0.904762	0.00456349	0.0459725	Cdkn2a	cyclin dependent kinase inhibitor 2A [Source:MGI Symbol;Acc:MGI:104738]
ENSMUSG00000044712	Prog	0.904762	0.00456349	0.0459725	Slc38a6	solute carrier family 38, member 6 [Source:MGI Symbol;Acc:MGI:3648156]
ENSMUSG00000045005	Prog	0.904762	0.00456349	0.0459725	Fzd5	frizzled class receptor 5 [Source:MGI Symbol;Acc:MGI:108571]
ENSMUSG00000046731	Prog	0.904762	0.00456349	0.0459725	Kctd11	potassium channel tetramerisation domain containing 11 [Source:MGI Symbol;Acc:MGI:2448712]
ENSMUSG00000047557	Prog	0.904762	0.00456349	0.0459725	Lxn	latexin [Source:MGI Symbol;Acc:MGI:107633]
ENSMUSG00000047657	Prog	0.904762	0.00456349	0.0459725	Crry-ps	complement receptor related protein, pseudogene [Source:MGI Symbol;Acc:MGI:88514]
ENSMUSG00000047759	Prog	0.904762	0.00456349	0.0459725	Hs3st3a1	heparan sulfate (glucosamine) 3-O-sulfotransferase 3A1 [Source:MGI Symbol;Acc:MGI:1333861]
ENSMUSG00000048040	Prog	0.904762	0.00456349	0.0459725	Arxes2	adipocyte-related X-chromosome expressed sequence 2 [Source:MGI Symbol;Acc:MGI:1924226]
ENSMUSG00000049624	Prog	0.904762	0.00456349	0.0459725	Slc17a5	solute carrier family 17 (anion/sugar transporter), member 5 [Source:MGI Symbol;Acc:MGI:1924105]
ENSMUSG00000049891	Prog	0.904762	0.00456349	0.0459725	Gm7984	predicted gene 7984 [Source:MGI Symbol;Acc:MGI:3645839]
ENSMUSG00000050334	Prog	0.904762	0.00456349	0.0459725	C130071C03Rik	RIKEN cDNA C130071C03 gene [Source:MGI Symbol;Acc:MGI:2443574]
ENSMUSG00000050621	Prog	0.904762	0.00456349	0.0459725	Rps27rt	ribosomal protein S27, retrogene [Source:MGI Symbol;Acc:MGI:3704345]
ENSMUSG00000052033	Prog	0.904762	0.00456349	0.0459725	Pfdn4	prefoldin 4 [Source:MGI Symbol;Acc:MGI:1923512]
ENSMUSG00000053615	Prog	0.904762	0.00456349	0.0459725	Gm9913	predicted gene 9913 [Source:MGI Symbol;Acc:MGI:3642395]
ENSMUSG00000053687	Prog	0.904762	0.00456349	0.0459725	Dpep2	dipeptidase 2 [Source:MGI Symbol;Acc:MGI:2442042]
ENSMUSG00000053716	Prog	0.904762	0.00456349	0.0459725	Dusp7	dual specificity phosphatase 7 [Source:MGI Symbol;Acc:MGI:2387100]
ENSMUSG00000054074	Prog	0.904762	0.00456349	0.0459725	Skida1	SKI/DACH domain containing 1 [Source:MGI Symbol;Acc:MGI:1919918]
ENSMUSG00000054293	Prog	0.904762	0.00456349	0.0459725	P2ry10b	purinergic receptor P2Y, G-protein coupled 10B [Source:MGI Symbol;Acc:MGI:2441814]
ENSMUSG00000054708	Prog	0.904762	0.00456349	0.0459725	Ankrd24	ankyrin repeat domain 24 [Source:MGI Symbol;Acc:MGI:1890394]
ENSMUSG00000057554	Prog	0.904762	0.00456349	0.0459725	Lgals8	lectin, galactose binding, soluble 8 [Source:MGI Symbol;Acc:MGI:1928481]
ENSMUSG00000059713	Prog	0.904762	0.00456349	0.0459725	Rcan3	regulator of calcineurin 3 [Source:MGI Symbol;Acc:MGI:1858220]
ENSMUSG00000059810	Prog	0.904762	0.00456349	0.0459725	Rgs3	regulator of G-protein signaling 3 [Source:MGI Symbol;Acc:MGI:1354734]
ENSMUSG00000061119	Prog	0.904762	0.00456349	0.0459725	Prcp	prolylcarboxypeptidase (angiotensinase C) [Source:MGI Symbol;Acc:MGI:1919711]
ENSMUSG00000061762	Prog	0.904762	0.00456349	0.0459725	Tac1	tachykinin 1 [Source:MGI Symbol;Acc:MGI:98474]
ENSMUSG00000062014	Prog	0.904762	0.00456349	0.0459725	Gmfb	glia maturation factor, beta [Source:MGI Symbol;Acc:MGI:1927133]
ENSMUSG00000062127	Prog	0.904762	0.00456349	0.0459725	Cttnbp2nl	CTTNBP2 N-terminal like [Source:MGI Symbol;Acc:MGI:1933137]
ENSMUSG00000062169	Prog	0.904762	0.00456349	0.0459725	Cnih4	cornichon family AMPA receptor auxiliary protein 4 [Source:MGI Symbol;Acc:MGI:1925828]
ENSMUSG00000063146	Prog	0.904762	0.00456349	0.0459725	Clip2	CAP-GLY domain containing linker protein 2 [Source:MGI Symbol;Acc:MGI:1313136]
ENSMUSG00000063172	Prog	0.904762	0.00456349	0.0459725	Hspb11	heat shock protein family B (small), member 11 [Source:MGI Symbol;Acc:MGI:1920188]
ENSMUSG00000068758	Prog	0.904762	0.00456349	0.0459725	Il3ra	interleukin 3 receptor, alpha chain [Source:MGI Symbol;Acc:MGI:96553]
ENSMUSG00000073650	Prog	0.904762	0.00456349	0.0459725	Catip	ciliogenesis associated TTC17 interacting protein [Source:MGI Symbol;Acc:MGI:2685062]
ENSMUSG00000074182	Prog	0.904762	0.00456349	0.0459725	Znhit6	zinc finger, HIT type 6 [Source:MGI Symbol;Acc:MGI:1916996]
ENSMUSG00000074781	Prog	0.904762	0.00456349	0.0459725	Ube2n	ubiquitin-conjugating enzyme E2N [Source:MGI Symbol;Acc:MGI:1934835]
ENSMUSG00000079575	Prog	0.904762	0.00456349	0.0459725	Rbpj-ps3	recombination signal binding protein for immunoglobulin kappa J region, pseudogene 3 [Source:MGI Symbol;Acc:MGI:96525]
ENSMUSG00000084950	Prog	0.904762	0.00456349	0.0459725	Gm5577	predicted gene 5577 [Source:MGI Symbol;Acc:MGI:3648213]
ENSMUSG00000087252	Prog	0.904762	0.00456349	0.0459725	Gm14379	predicted gene 14379 [Source:MGI Symbol;Acc:MGI:3649346]
ENSMUSG00000091754	Prog	0.904762	0.00456349	0.0459725	Gm3636	predicted gene 3636 [Source:MGI Symbol;Acc:MGI:3781812]
ENSMUSG00000095493	Prog	0.904762	0.00456349	0.0459725	A630023A22Rik	RIKEN cDNA A630023A22 gene [Source:MGI Symbol;Acc:MGI:2145657]
ENSMUSG00000096957	Prog	0.904762	0.00456349	0.0459725	E230013L22Rik	RIKEN cDNA E230013L22 gene [Source:MGI Symbol;Acc:MGI:2142601]
ENSMUSG00000096979	Prog	0.904762	0.00456349	0.0459725	Gm26880	predicted gene, 26880 [Source:MGI Symbol;Acc:MGI:5477374]
ENSMUSG00000104913	Prog	0.904762	0.00456349	0.0459725	Gm6560	predicted gene 6560 [Source:MGI Symbol;Acc:MGI:3646204]
ENSMUSG00000105703	Prog	0.904762	0.00456349	0.0459725	Gm43305	predicted gene 43305 [Source:MGI Symbol;Acc:MGI:5663442]
ENSMUSG00000105987	Prog	0.904762	0.00456349	0.0459725	AI506816	expressed sequence AI506816 [Source:MGI Symbol;Acc:MGI:2140929]
ENSMUSG00000109701	Prog	0.904762	0.00456349	0.0459725	Gm32531	predicted gene, 32531 [Source:MGI Symbol;Acc:MGI:5591690]
ENSMUSG00000114433	Prog	0.904762	0.00456349	0.0459725	Gm48488	predicted gene, 48488 [Source:MGI Symbol;Acc:MGI:6098010]
ENSMUSG00000115855	Prog	0.904762	0.00456349	0.0459725	Gm34643	predicted gene, 34643 [Source:MGI Symbol;Acc:MGI:5593802]
ENSMUSG00000116725	Prog	0.904762	0.00456349	0.0459725	AC154478.1	novel transcript
ENSMUSG00000060780	Prog	0.872872	0.00465921	0.046774	Lrrtm1	leucine rich repeat transmembrane neuronal 1 [Source:MGI Symbol;Acc:MGI:2389173]

## Sheet: Supplementary Table 2B
MouseGene	Prog	Correlation	pvalue	padj	gene_name	gene_description
Supplementary Table 2B. Negative correlation of serum progesterone and tumor-induced genes in ORX bones.
ENSMUSG00000002658	Prog	-1	4.96032e-05	0.0285295	Gtf2f1	general transcription factor IIF, polypeptide 1 [Source:MGI Symbol;Acc:MGI:1923848]
ENSMUSG00000019773	Prog	-1	4.96032e-05	0.0285295	Fbxo5	F-box protein 5 [Source:MGI Symbol;Acc:MGI:1914391]
ENSMUSG00000022686	Prog	-1	4.96032e-05	0.0285295	B3gnt5	UDP-GlcNAc:betaGal beta-1,3-N-acetylglucosaminyltransferase 5 [Source:MGI Symbol;Acc:MGI:2137302]
ENSMUSG00000023505	Prog	-1	4.96032e-05	0.0285295	Cdca3	cell division cycle associated 3 [Source:MGI Symbol;Acc:MGI:1315198]
ENSMUSG00000027573	Prog	-1	4.96032e-05	0.0285295	Gid8	GID complex subunit 8 [Source:MGI Symbol;Acc:MGI:1923675]
ENSMUSG00000028528	Prog	-1	4.96032e-05	0.0285295	Dnajc6	DnaJ heat shock protein family (Hsp40) member C6 [Source:MGI Symbol;Acc:MGI:1919935]
ENSMUSG00000029397	Prog	-1	4.96032e-05	0.0285295	Rchy1	ring finger and CHY zinc finger domain containing 1 [Source:MGI Symbol;Acc:MGI:1915348]
ENSMUSG00000033762	Prog	-1	4.96032e-05	0.0285295	Recql4	RecQ protein-like 4 [Source:MGI Symbol;Acc:MGI:1931028]
ENSMUSG00000034889	Prog	-1	4.96032e-05	0.0285295	Cactin	cactin, spliceosome C complex subunit [Source:MGI Symbol;Acc:MGI:1917562]
ENSMUSG00000037474	Prog	-1	4.96032e-05	0.0285295	Dtl	denticleless E3 ubiquitin protein ligase [Source:MGI Symbol;Acc:MGI:1924093]
ENSMUSG00000041219	Prog	-1	4.96032e-05	0.0285295	Arhgap11a	Rho GTPase activating protein 11A [Source:MGI Symbol;Acc:MGI:2444300]
ENSMUSG00000047604	Prog	-1	4.96032e-05	0.0285295	Frat2	frequently rearranged in advanced T cell lymphomas 2 [Source:MGI Symbol;Acc:MGI:2673967]
ENSMUSG00000082070	Prog	-1	4.96032e-05	0.0285295	Gm1866	predicted gene 1866 [Source:MGI Symbol;Acc:MGI:3037724]
ENSMUSG00000087442	Prog	-1	4.96032e-05	0.0285295	Gm14453	predicted gene 14453 [Source:MGI Symbol;Acc:MGI:3702165]
ENSMUSG00000090113	Prog	-1	4.96032e-05	0.0285295	Nhlrc4	NHL repeat containing 4 [Source:MGI Symbol;Acc:MGI:3687200]
ENSMUSG00000102559	Prog	-1	4.96032e-05	0.0285295	Gm37570	predicted gene, 37570 [Source:MGI Symbol;Acc:MGI:5610798]
ENSMUSG00000000157	Prog	-0.97619	0.000396825	0.0285295	Itgb2l	integrin beta 2-like [Source:MGI Symbol;Acc:MGI:1277979]
ENSMUSG00000002068	Prog	-0.97619	0.000396825	0.0285295	Ccne1	cyclin E1 [Source:MGI Symbol;Acc:MGI:88316]
ENSMUSG00000002897	Prog	-0.97619	0.000396825	0.0285295	Il17ra	interleukin 17 receptor A [Source:MGI Symbol;Acc:MGI:107399]
ENSMUSG00000003068	Prog	-0.97619	0.000396825	0.0285295	Stk11	serine/threonine kinase 11 [Source:MGI Symbol;Acc:MGI:1341870]
ENSMUSG00000003153	Prog	-0.97619	0.000396825	0.0285295	Slc2a3	solute carrier family 2 (facilitated glucose transporter), member 3 [Source:MGI Symbol;Acc:MGI:95757]
ENSMUSG00000003469	Prog	-0.97619	0.000396825	0.0285295	Phyhip	phytanoyl-CoA hydroxylase interacting protein [Source:MGI Symbol;Acc:MGI:1860417]
ENSMUSG00000004668	Prog	-0.97619	0.000396825	0.0285295	Abca13	ATP-binding cassette, sub-family A (ABC1), member 13 [Source:MGI Symbol;Acc:MGI:2388707]
ENSMUSG00000005161	Prog	-0.97619	0.000396825	0.0285295	Prdx2	peroxiredoxin 2 [Source:MGI Symbol;Acc:MGI:109486]
ENSMUSG00000006574	Prog	-0.97619	0.000396825	0.0285295	Slc4a1	solute carrier family 4 (anion exchanger), member 1 [Source:MGI Symbol;Acc:MGI:109393]
ENSMUSG00000015217	Prog	-0.97619	0.000396825	0.0285295	Hmgb3	high mobility group box 3 [Source:MGI Symbol;Acc:MGI:1098219]
ENSMUSG00000015342	Prog	-0.97619	0.000396825	0.0285295	Xk	X-linked Kx blood group [Source:MGI Symbol;Acc:MGI:103569]
ENSMUSG00000015749	Prog	-0.97619	0.000396825	0.0285295	Anp32e	acidic (leucine-rich) nuclear phosphoprotein 32 family, member E [Source:MGI Symbol;Acc:MGI:1913721]
ENSMUSG00000017453	Prog	-0.97619	0.000396825	0.0285295	Pipox	pipecolic acid oxidase [Source:MGI Symbol;Acc:MGI:1197006]
ENSMUSG00000017861	Prog	-0.97619	0.000396825	0.0285295	Mybl2	myeloblastosis oncogene-like 2 [Source:MGI Symbol;Acc:MGI:101785]
ENSMUSG00000018983	Prog	-0.97619	0.000396825	0.0285295	E2f2	E2F transcription factor 2 [Source:MGI Symbol;Acc:MGI:1096341]
ENSMUSG00000019996	Prog	-0.97619	0.000396825	0.0285295	Map7	microtubule-associated protein 7 [Source:MGI Symbol;Acc:MGI:1328328]
ENSMUSG00000020490	Prog	-0.97619	0.000396825	0.0285295	Btnl10	butyrophilin-like 10 [Source:MGI Symbol;Acc:MGI:2182073]
ENSMUSG00000020787	Prog	-0.97619	0.000396825	0.0285295	P2rx1	purinergic receptor P2X, ligand-gated ion channel, 1 [Source:MGI Symbol;Acc:MGI:1098235]
ENSMUSG00000020802	Prog	-0.97619	0.000396825	0.0285295	Ube2o	ubiquitin-conjugating enzyme E2O [Source:MGI Symbol;Acc:MGI:2444266]
ENSMUSG00000021061	Prog	-0.97619	0.000396825	0.0285295	Sptb	spectrin beta, erythrocytic [Source:MGI Symbol;Acc:MGI:98387]
ENSMUSG00000021102	Prog	-0.97619	0.000396825	0.0285295	Glrx5	glutaredoxin 5 [Source:MGI Symbol;Acc:MGI:1920296]
ENSMUSG00000021221	Prog	-0.97619	0.000396825	0.0285295	Dpf3	D4, zinc and double PHD fingers, family 3 [Source:MGI Symbol;Acc:MGI:1917377]
ENSMUSG00000021377	Prog	-0.97619	0.000396825	0.0285295	Dek	DEK oncogene (DNA binding) [Source:MGI Symbol;Acc:MGI:1926209]
ENSMUSG00000022177	Prog	-0.97619	0.000396825	0.0285295	Haus4	HAUS augmin-like complex, subunit 4 [Source:MGI Symbol;Acc:MGI:1261794]
ENSMUSG00000022438	Prog	-0.97619	0.000396825	0.0285295	Parvb	parvin, beta [Source:MGI Symbol;Acc:MGI:2153063]
ENSMUSG00000022824	Prog	-0.97619	0.000396825	0.0285295	Muc13	mucin 13, epithelial transmembrane [Source:MGI Symbol;Acc:MGI:103190]
ENSMUSG00000022861	Prog	-0.97619	0.000396825	0.0285295	Dgkg	diacylglycerol kinase, gamma [Source:MGI Symbol;Acc:MGI:105060]
ENSMUSG00000023926	Prog	-0.97619	0.000396825	0.0285295	Rhag	Rhesus blood group-associated A glycoprotein [Source:MGI Symbol;Acc:MGI:1202713]
ENSMUSG00000024158	Prog	-0.97619	0.000396825	0.0285295	Hagh	hydroxyacyl glutathione hydrolase [Source:MGI Symbol;Acc:MGI:95745]
ENSMUSG00000024180	Prog	-0.97619	0.000396825	0.0285295	Tmem8	transmembrane protein 8 (five membrane-spanning domains) [Source:MGI Symbol;Acc:MGI:1926283]
ENSMUSG00000024516	Prog	-0.97619	0.000396825	0.0285295	Sec11c	SEC11 homolog C, signal peptidase complex subunit [Source:MGI Symbol;Acc:MGI:1913536]
ENSMUSG00000024588	Prog	-0.97619	0.000396825	0.0285295	Fech	ferrochelatase [Source:MGI Symbol;Acc:MGI:95513]
ENSMUSG00000024841	Prog	-0.97619	0.000396825	0.0285295	Eif1ad	eukaryotic translation initiation factor 1A domain containing [Source:MGI Symbol;Acc:MGI:1917110]
ENSMUSG00000024867	Prog	-0.97619	0.000396825	0.0285295	Pip5k1b	phosphatidylinositol-4-phosphate 5-kinase, type 1 beta [Source:MGI Symbol;Acc:MGI:107930]
ENSMUSG00000025175	Prog	-0.97619	0.000396825	0.0285295	Fn3k	fructosamine 3 kinase [Source:MGI Symbol;Acc:MGI:1926834]
ENSMUSG00000025270	Prog	-0.97619	0.000396825	0.0285295	Alas2	aminolevulinic acid synthase 2, erythroid [Source:MGI Symbol;Acc:MGI:87990]
ENSMUSG00000025573	Prog	-0.97619	0.000396825	0.0285295	6030468B19Rik	RIKEN cDNA 6030468B19 gene [Source:MGI Symbol;Acc:MGI:1924977]
ENSMUSG00000025574	Prog	-0.97619	0.000396825	0.0285295	Tk1	thymidine kinase 1 [Source:MGI Symbol;Acc:MGI:98763]
ENSMUSG00000025747	Prog	-0.97619	0.000396825	0.0285295	Tyms	thymidylate synthase [Source:MGI Symbol;Acc:MGI:98878]
ENSMUSG00000025889	Prog	-0.97619	0.000396825	0.0285295	Snca	synuclein, alpha [Source:MGI Symbol;Acc:MGI:1277151]
ENSMUSG00000026202	Prog	-0.97619	0.000396825	0.0285295	Tuba4a	tubulin, alpha 4A [Source:MGI Symbol;Acc:MGI:1095410]
ENSMUSG00000026594	Prog	-0.97619	0.000396825	0.0285295	Ralgps2	Ral GEF with PH domain and SH3 binding motif 2 [Source:MGI Symbol;Acc:MGI:1925505]
ENSMUSG00000026622	Prog	-0.97619	0.000396825	0.0285295	Nek2	NIMA (never in mitosis gene a)-related expressed kinase 2 [Source:MGI Symbol;Acc:MGI:109359]
ENSMUSG00000026880	Prog	-0.97619	0.000396825	0.0285295	Stom	stomatin [Source:MGI Symbol;Acc:MGI:95403]
ENSMUSG00000026917	Prog	-0.97619	0.000396825	0.0285295	Wdr5	WD repeat domain 5 [Source:MGI Symbol;Acc:MGI:2155884]
ENSMUSG00000026955	Prog	-0.97619	0.000396825	0.0285295	Sapcd2	suppressor APC domain containing 2 [Source:MGI Symbol;Acc:MGI:1919330]
ENSMUSG00000027306	Prog	-0.97619	0.000396825	0.0285295	Nusap1	nucleolar and spindle associated protein 1 [Source:MGI Symbol;Acc:MGI:2675669]
ENSMUSG00000027510	Prog	-0.97619	0.000396825	0.0285295	Rbm38	RNA binding motif protein 38 [Source:MGI Symbol;Acc:MGI:1889294]
ENSMUSG00000027556	Prog	-0.97619	0.000396825	0.0285295	Car1	carbonic anhydrase 1 [Source:MGI Symbol;Acc:MGI:88268]
ENSMUSG00000027692	Prog	-0.97619	0.000396825	0.0285295	Tnik	TRAF2 and NCK interacting kinase [Source:MGI Symbol;Acc:MGI:1916264]
ENSMUSG00000028124	Prog	-0.97619	0.000396825	0.0285295	Gclm	glutamate-cysteine ligase, modifier subunit [Source:MGI Symbol;Acc:MGI:104995]
ENSMUSG00000028393	Prog	-0.97619	0.000396825	0.0285295	Alad	aminolevulinate, delta-, dehydratase [Source:MGI Symbol;Acc:MGI:96853]
ENSMUSG00000028434	Prog	-0.97619	0.000396825	0.0285295	Epb41l4b	erythrocyte membrane protein band 4.1 like 4b [Source:MGI Symbol;Acc:MGI:1859149]
ENSMUSG00000028438	Prog	-0.97619	0.000396825	0.0285295	Kif24	kinesin family member 24 [Source:MGI Symbol;Acc:MGI:1918345]
ENSMUSG00000028539	Prog	-0.97619	0.000396825	0.0285295	Artn	artemin [Source:MGI Symbol;Acc:MGI:1333791]
ENSMUSG00000028718	Prog	-0.97619	0.000396825	0.0285295	Stil	Scl/Tal1 interrupting locus [Source:MGI Symbol;Acc:MGI:107477]
ENSMUSG00000030083	Prog	-0.97619	0.000396825	0.0285295	Abtb1	ankyrin repeat and BTB (POZ) domain containing 1 [Source:MGI Symbol;Acc:MGI:1933148]
ENSMUSG00000030528	Prog	-0.97619	0.000396825	0.0285295	Blm	Bloom syndrome, RecQ like helicase [Source:MGI Symbol;Acc:MGI:1328362]
ENSMUSG00000030688	Prog	-0.97619	0.000396825	0.0285295	Stard10	START domain containing 10 [Source:MGI Symbol;Acc:MGI:1860093]
ENSMUSG00000031170	Prog	-0.97619	0.000396825	0.0285295	Slc38a5	solute carrier family 38, member 5 [Source:MGI Symbol;Acc:MGI:2148066]
ENSMUSG00000031543	Prog	-0.97619	0.000396825	0.0285295	Ank1	ankyrin 1, erythroid [Source:MGI Symbol;Acc:MGI:88024]
ENSMUSG00000031697	Prog	-0.97619	0.000396825	0.0285295	Orc6	origin recognition complex, subunit 6 [Source:MGI Symbol;Acc:MGI:1929285]
ENSMUSG00000031877	Prog	-0.97619	0.000396825	0.0285295	Ces2g	carboxylesterase 2G [Source:MGI Symbol;Acc:MGI:1919611]
ENSMUSG00000031974	Prog	-0.97619	0.000396825	0.0285295	Abcb10	ATP-binding cassette, sub-family B (MDR/TAP), member 10 [Source:MGI Symbol;Acc:MGI:1860508]
ENSMUSG00000032126	Prog	-0.97619	0.000396825	0.0285295	Hmbs	hydroxymethylbilane synthase [Source:MGI Symbol;Acc:MGI:96112]
ENSMUSG00000032218	Prog	-0.97619	0.000396825	0.0285295	Ccnb2	cyclin B2 [Source:MGI Symbol;Acc:MGI:88311]
ENSMUSG00000032727	Prog	-0.97619	0.000396825	0.0285295	Mier3	MIER family member 3 [Source:MGI Symbol;Acc:MGI:2442317]
ENSMUSG00000033416	Prog	-0.97619	0.000396825	0.0285295	Gucd1	guanylyl cyclase domain containing 1 [Source:MGI Symbol;Acc:MGI:1916028]
ENSMUSG00000034354	Prog	-0.97619	0.000396825	0.0285295	Mtmr3	myotubularin related protein 3 [Source:MGI Symbol;Acc:MGI:1921552]
ENSMUSG00000034825	Prog	-0.97619	0.000396825	0.0285295	Nrip3	nuclear receptor interacting protein 3 [Source:MGI Symbol;Acc:MGI:1925843]
ENSMUSG00000036352	Prog	-0.97619	0.000396825	0.0285295	Ubac1	ubiquitin associated domain containing 1 [Source:MGI Symbol;Acc:MGI:1920995]
ENSMUSG00000039452	Prog	-0.97619	0.000396825	0.0285295	Snx22	sorting nexin 22 [Source:MGI Symbol;Acc:MGI:2685966]
ENSMUSG00000040010	Prog	-0.97619	0.000396825	0.0285295	Slc7a5	solute carrier family 7 (cationic amino acid transporter, y+ system), member 5 [Source:MGI Symbol;Acc:MGI:1298205]
ENSMUSG00000040435	Prog	-0.97619	0.000396825	0.0285295	Ppp1r15a	protein phosphatase 1, regulatory subunit 15A [Source:MGI Symbol;Acc:MGI:1927072]
ENSMUSG00000041431	Prog	-0.97619	0.000396825	0.0285295	Ccnb1	cyclin B1 [Source:MGI Symbol;Acc:MGI:88302]
ENSMUSG00000042066	Prog	-0.97619	0.000396825	0.0285295	Tmcc2	transmembrane and coiled-coil domains 2 [Source:MGI Symbol;Acc:MGI:1916125]
ENSMUSG00000042476	Prog	-0.97619	0.000396825	0.0285295	Abcb4	ATP-binding cassette, sub-family B (MDR/TAP), member 4 [Source:MGI Symbol;Acc:MGI:97569]
ENSMUSG00000043445	Prog	-0.97619	0.000396825	0.0285295	Pgp	phosphoglycolate phosphatase [Source:MGI Symbol;Acc:MGI:1914328]
ENSMUSG00000044201	Prog	-0.97619	0.000396825	0.0285295	Cdc25c	cell division cycle 25C [Source:MGI Symbol;Acc:MGI:88350]
ENSMUSG00000045316	Prog	-0.97619	0.000396825	0.0285295	Fahd1	fumarylacetoacetate hydrolase domain containing 1 [Source:MGI Symbol;Acc:MGI:1915886]
ENSMUSG00000046985	Prog	-0.97619	0.000396825	0.0285295	Tapt1	transmembrane anterior posterior transformation 1 [Source:MGI Symbol;Acc:MGI:2683537]
ENSMUSG00000047250	Prog	-0.97619	0.000396825	0.0285295	Ptgs1	prostaglandin-endoperoxide synthase 1 [Source:MGI Symbol;Acc:MGI:97797]
ENSMUSG00000049577	Prog	-0.97619	0.000396825	0.0285295	Zfpm1	zinc finger protein, multitype 1 [Source:MGI Symbol;Acc:MGI:1095400]
ENSMUSG00000050157	Prog	-0.97619	0.000396825	0.0285295	Gm867	predicted gene 867 [Source:MGI Symbol;Acc:MGI:2685713]
ENSMUSG00000051910	Prog	-0.97619	0.000396825	0.0285295	Sox6	SRY (sex determining region Y)-box 6 [Source:MGI Symbol;Acc:MGI:98368]
ENSMUSG00000052305	Prog	-0.97619	0.000396825	0.0285295	Hbb-bs	hemoglobin, beta adult s chain [Source:MGI Symbol;Acc:MGI:5474852]
ENSMUSG00000054499	Prog	-0.97619	0.000396825	0.0285295	Dedd2	death effector domain-containing DNA binding protein 2 [Source:MGI Symbol;Acc:MGI:1914629]
ENSMUSG00000054641	Prog	-0.97619	0.000396825	0.0285295	Mmrn1	multimerin 1 [Source:MGI Symbol;Acc:MGI:1918195]
ENSMUSG00000055385	Prog	-0.97619	0.000396825	0.0285295	Rnf212	ring finger protein 212 [Source:MGI Symbol;Acc:MGI:3645767]
ENSMUSG00000056025	Prog	-0.97619	0.000396825	0.0285295	Clca3a1	chloride channel accessory 3A1 [Source:MGI Symbol;Acc:MGI:1316732]
ENSMUSG00000056091	Prog	-0.97619	0.000396825	0.0285295	St3gal5	ST3 beta-galactoside alpha-2,3-sialyltransferase 5 [Source:MGI Symbol;Acc:MGI:1339963]
ENSMUSG00000056394	Prog	-0.97619	0.000396825	0.0285295	Lig1	ligase I, DNA, ATP-dependent [Source:MGI Symbol;Acc:MGI:101789]
ENSMUSG00000056656	Prog	-0.97619	0.000396825	0.0285295	Apol8	apolipoprotein L 8 [Source:MGI Symbol;Acc:MGI:2444921]
ENSMUSG00000059336	Prog	-0.97619	0.000396825	0.0285295	Slc14a1	solute carrier family 14 (urea transporter), member 1 [Source:MGI Symbol;Acc:MGI:1351654]
ENSMUSG00000067199	Prog	-0.97619	0.000396825	0.0285295	Frat1	frequently rearranged in advanced T cell lymphomas [Source:MGI Symbol;Acc:MGI:109450]
ENSMUSG00000068747	Prog	-0.97619	0.000396825	0.0285295	Sort1	sortilin 1 [Source:MGI Symbol;Acc:MGI:1338015]
ENSMUSG00000069919	Prog	-0.97619	0.000396825	0.0285295	Hba-a1	hemoglobin alpha, adult chain 1 [Source:MGI Symbol;Acc:MGI:96015]
ENSMUSG00000073400	Prog	-0.97619	0.000396825	0.0285295	Trim10	tripartite motif-containing 10 [Source:MGI Symbol;Acc:MGI:1338757]
ENSMUSG00000073414	Prog	-0.97619	0.000396825	0.0285295	Mpig6b	megakaryocyte and platelet inhibitory receptor G6b [Source:MGI Symbol;Acc:MGI:2146995]
ENSMUSG00000073940	Prog	-0.97619	0.000396825	0.0285295	Hbb-bt	hemoglobin, beta adult t chain [Source:MGI Symbol;Acc:MGI:5474850]
ENSMUSG00000075266	Prog	-0.97619	0.000396825	0.0285295	Cenpw	centromere protein W [Source:MGI Symbol;Acc:MGI:1913561]
ENSMUSG00000075370	Prog	-0.97619	0.000396825	0.0285295	Igll1	immunoglobulin lambda-like polypeptide 1 [Source:MGI Symbol;Acc:MGI:96529]
ENSMUSG00000076605	Prog	-0.97619	0.000396825	0.0285295	Igkj2	immunoglobulin kappa joining 2 [Source:MGI Symbol;Acc:MGI:1316690]
ENSMUSG00000078817	Prog	-0.97619	0.000396825	0.0285295	Nlrp12	NLR family, pyrin domain containing 12 [Source:MGI Symbol;Acc:MGI:2676630]
ENSMUSG00000082585	Prog	-0.97619	0.000396825	0.0285295	Gm15387	predicted gene 15387 [Source:MGI Symbol;Acc:MGI:3705374]
ENSMUSG00000086741	Prog	-0.97619	0.000396825	0.0285295	Gm15816	predicted gene 15816 [Source:MGI Symbol;Acc:MGI:3802114]
ENSMUSG00000096472	Prog	-0.97619	0.000396825	0.0285295	Cdkn2d	cyclin dependent kinase inhibitor 2D [Source:MGI Symbol;Acc:MGI:105387]
ENSMUSG00000097378	Prog	-0.97619	0.000396825	0.0285295	B230208H11Rik	RIKEN cDNA B230208H11 gene [Source:MGI Symbol;Acc:MGI:2443719]
ENSMUSG00000097838	Prog	-0.97619	0.000396825	0.0285295	C530050E15Rik	RIKEN cDNA C530050E15 gene [Source:MGI Symbol;Acc:MGI:2444135]
ENSMUSG00000099137	Prog	-0.97619	0.000396825	0.0285295	Gm10603	predicted gene 10603 [Source:MGI Symbol;Acc:MGI:3642592]
ENSMUSG00000105128	Prog	-0.97619	0.000396825	0.0285295	Gm42870	predicted gene 42870 [Source:MGI Symbol;Acc:MGI:5663007]
ENSMUSG00000116760	Prog	-0.97619	0.000396825	0.0285295	AC164314.1	novel transcript
ENSMUSG00000033187	Prog	-0.970077	6.54856e-05	0.0285295	BC016579	cDNA sequence, BC016579 [Source:MGI Symbol;Acc:MGI:2384848]
ENSMUSG00000001016	Prog	-0.952381	0.00114087	0.0315924	Ilf2	interleukin enhancer binding factor 2 [Source:MGI Symbol;Acc:MGI:1915031]
ENSMUSG00000001482	Prog	-0.952381	0.00114087	0.0315924	Def8	differentially expressed in FDCP 8 [Source:MGI Symbol;Acc:MGI:1346331]
ENSMUSG00000001517	Prog	-0.952381	0.00114087	0.0315924	Foxm1	forkhead box M1 [Source:MGI Symbol;Acc:MGI:1347487]
ENSMUSG00000004552	Prog	-0.952381	0.00114087	0.0315924	Ctse	cathepsin E [Source:MGI Symbol;Acc:MGI:107361]
ENSMUSG00000005370	Prog	-0.952381	0.00114087	0.0315924	Msh6	mutS homolog 6 [Source:MGI Symbol;Acc:MGI:1343961]
ENSMUSG00000005611	Prog	-0.952381	0.00114087	0.0315924	Mrvi1	MRV integration site 1 [Source:MGI Symbol;Acc:MGI:1338023]
ENSMUSG00000005800	Prog	-0.952381	0.00114087	0.0315924	Mmp8	matrix metallopeptidase 8 [Source:MGI Symbol;Acc:MGI:1202395]
ENSMUSG00000006389	Prog	-0.952381	0.00114087	0.0315924	Mpl	myeloproliferative leukemia virus oncogene [Source:MGI Symbol;Acc:MGI:97076]
ENSMUSG00000006398	Prog	-0.952381	0.00114087	0.0315924	Cdc20	cell division cycle 20 [Source:MGI Symbol;Acc:MGI:1859866]
ENSMUSG00000006585	Prog	-0.952381	0.00114087	0.0315924	Cdt1	chromatin licensing and DNA replication factor 1 [Source:MGI Symbol;Acc:MGI:1914427]
ENSMUSG00000008193	Prog	-0.952381	0.00114087	0.0315924	Spib	Spi-B transcription factor (Spi-1/PU.1 related) [Source:MGI Symbol;Acc:MGI:892986]
ENSMUSG00000010048	Prog	-0.952381	0.00114087	0.0315924	Ifrd2	interferon-related developmental regulator 2 [Source:MGI Symbol;Acc:MGI:1316708]
ENSMUSG00000014859	Prog	-0.952381	0.00114087	0.0315924	E2f4	E2F transcription factor 4 [Source:MGI Symbol;Acc:MGI:103012]
ENSMUSG00000015316	Prog	-0.952381	0.00114087	0.0315924	Slamf1	signaling lymphocytic activation molecule family member 1 [Source:MGI Symbol;Acc:MGI:1351314]
ENSMUSG00000016255	Prog	-0.952381	0.00114087	0.0315924	Tubb1	tubulin, beta 1 class VI [Source:MGI Symbol;Acc:MGI:107814]
ENSMUSG00000017716	Prog	-0.952381	0.00114087	0.0315924	Birc5	baculoviral IAP repeat-containing 5 [Source:MGI Symbol;Acc:MGI:1203517]
ENSMUSG00000019235	Prog	-0.952381	0.00114087	0.0315924	Rps6kl1	ribosomal protein S6 kinase-like 1 [Source:MGI Symbol;Acc:MGI:2443413]
ENSMUSG00000019942	Prog	-0.952381	0.00114087	0.0315924	Cdk1	cyclin-dependent kinase 1 [Source:MGI Symbol;Acc:MGI:88351]
ENSMUSG00000020140	Prog	-0.952381	0.00114087	0.0315924	Lgr5	leucine rich repeat containing G protein coupled receptor 5 [Source:MGI Symbol;Acc:MGI:1341817]
ENSMUSG00000020235	Prog	-0.952381	0.00114087	0.0315924	Fzr1	fizzy and cell division cycle 20 related 1 [Source:MGI Symbol;Acc:MGI:1926790]
ENSMUSG00000020453	Prog	-0.952381	0.00114087	0.0315924	Patz1	POZ (BTB) and AT hook containing zinc finger 1 [Source:MGI Symbol;Acc:MGI:1891832]
ENSMUSG00000020496	Prog	-0.952381	0.00114087	0.0315924	Rnf187	ring finger protein 187 [Source:MGI Symbol;Acc:MGI:1914224]
ENSMUSG00000020838	Prog	-0.952381	0.00114087	0.0315924	Slc6a4	solute carrier family 6 (neurotransmitter transporter, serotonin), member 4 [Source:MGI Symbol;Acc:MGI:96285]
ENSMUSG00000020923	Prog	-0.952381	0.00114087	0.0315924	Ubtf	upstream binding transcription factor, RNA polymerase I [Source:MGI Symbol;Acc:MGI:98512]
ENSMUSG00000020932	Prog	-0.952381	0.00114087	0.0315924	Gfap	glial fibrillary acidic protein [Source:MGI Symbol;Acc:MGI:95697]
ENSMUSG00000021123	Prog	-0.952381	0.00114087	0.0315924	Rdh12	retinol dehydrogenase 12 [Source:MGI Symbol;Acc:MGI:1925224]
ENSMUSG00000021707	Prog	-0.952381	0.00114087	0.0315924	Dhfr	dihydrofolate reductase [Source:MGI Symbol;Acc:MGI:94890]
ENSMUSG00000021868	Prog	-0.952381	0.00114087	0.0315924	Ppif	peptidylprolyl isomerase F (cyclophilin F) [Source:MGI Symbol;Acc:MGI:2145814]
ENSMUSG00000022099	Prog	-0.952381	0.00114087	0.0315924	Dmtn	dematin actin binding protein [Source:MGI Symbol;Acc:MGI:99670]
ENSMUSG00000022253	Prog	-0.952381	0.00114087	0.0315924	Nadk2	NAD kinase 2, mitochondrial [Source:MGI Symbol;Acc:MGI:1915896]
ENSMUSG00000022322	Prog	-0.952381	0.00114087	0.0315924	Shcbp1	Shc SH2-domain binding protein 1 [Source:MGI Symbol;Acc:MGI:1338802]
ENSMUSG00000022582	Prog	-0.952381	0.00114087	0.0315924	Ly6g	lymphocyte antigen 6 complex, locus G [Source:MGI Symbol;Acc:MGI:109440]
ENSMUSG00000022945	Prog	-0.952381	0.00114087	0.0315924	Chaf1b	chromatin assembly factor 1, subunit B (p60) [Source:MGI Symbol;Acc:MGI:1314881]
ENSMUSG00000023328	Prog	-0.952381	0.00114087	0.0315924	Ache	acetylcholinesterase [Source:MGI Symbol;Acc:MGI:87876]
ENSMUSG00000023993	Prog	-0.952381	0.00114087	0.0315924	Treml1	triggering receptor expressed on myeloid cells-like 1 [Source:MGI Symbol;Acc:MGI:1918576]
ENSMUSG00000023995	Prog	-0.952381	0.00114087	0.0315924	Tspo2	translocator protein 2 [Source:MGI Symbol;Acc:MGI:1917276]
ENSMUSG00000024118	Prog	-0.952381	0.00114087	0.0315924	Tedc2	tubulin epsilon and delta complex 2 [Source:MGI Symbol;Acc:MGI:1919266]
ENSMUSG00000024213	Prog	-0.952381	0.00114087	0.0315924	Nudt3	nudix (nucleotide diphosphate linked moiety X)-type motif 3 [Source:MGI Symbol;Acc:MGI:1928484]
ENSMUSG00000024301	Prog	-0.952381	0.00114087	0.0315924	Kifc5b	kinesin family member C5B [Source:MGI Symbol;Acc:MGI:2137414]
ENSMUSG00000024590	Prog	-0.952381	0.00114087	0.0315924	Lmnb1	lamin B1 [Source:MGI Symbol;Acc:MGI:96795]
ENSMUSG00000024660	Prog	-0.952381	0.00114087	0.0315924	Incenp	inner centromere protein [Source:MGI Symbol;Acc:MGI:1313288]
ENSMUSG00000025236	Prog	-0.952381	0.00114087	0.0315924	Adpgk	ADP-dependent glucokinase [Source:MGI Symbol;Acc:MGI:1919391]
ENSMUSG00000025400	Prog	-0.952381	0.00114087	0.0315924	Tac2	tachykinin 2 [Source:MGI Symbol;Acc:MGI:98476]
ENSMUSG00000026039	Prog	-0.952381	0.00114087	0.0315924	Sgo2a	shugoshin 2A [Source:MGI Symbol;Acc:MGI:1098767]
ENSMUSG00000026357	Prog	-0.952381	0.00114087	0.0315924	Rgs18	regulator of G-protein signaling 18 [Source:MGI Symbol;Acc:MGI:1927498]
ENSMUSG00000026672	Prog	-0.952381	0.00114087	0.0315924	Optn	optineurin [Source:MGI Symbol;Acc:MGI:1918898]
ENSMUSG00000026755	Prog	-0.952381	0.00114087	0.0315924	Arpc5l	actin related protein 2/3 complex, subunit 5-like [Source:MGI Symbol;Acc:MGI:1921442]
ENSMUSG00000027073	Prog	-0.952381	0.00114087	0.0315924	Prg2	proteoglycan 2, bone marrow [Source:MGI Symbol;Acc:MGI:103294]
ENSMUSG00000027203	Prog	-0.952381	0.00114087	0.0315924	Dut	deoxyuridine triphosphatase [Source:MGI Symbol;Acc:MGI:1346051]
ENSMUSG00000027404	Prog	-0.952381	0.00114087	0.0315924	Snrpb	small nuclear ribonucleoprotein B [Source:MGI Symbol;Acc:MGI:98342]
ENSMUSG00000027776	Prog	-0.952381	0.00114087	0.0315924	Il12a	interleukin 12a [Source:MGI Symbol;Acc:MGI:96539]
ENSMUSG00000027905	Prog	-0.952381	0.00114087	0.0315924	Ddx20	DEAD (Asp-Glu-Ala-Asp) box polypeptide 20 [Source:MGI Symbol;Acc:MGI:1858415]
ENSMUSG00000028132	Prog	-0.952381	0.00114087	0.0315924	Tmem56	transmembrane protein 56 [Source:MGI Symbol;Acc:MGI:1923195]
ENSMUSG00000028307	Prog	-0.952381	0.00114087	0.0315924	Aldob	aldolase B, fructose-bisphosphate [Source:MGI Symbol;Acc:MGI:87995]
ENSMUSG00000028333	Prog	-0.952381	0.00114087	0.0315924	Anp32b	acidic (leucine-rich) nuclear phosphoprotein 32 family, member B [Source:MGI Symbol;Acc:MGI:1914878]
ENSMUSG00000028560	Prog	-0.952381	0.00114087	0.0315924	Usp1	ubiquitin specific peptidase 1 [Source:MGI Symbol;Acc:MGI:2385198]
ENSMUSG00000028572	Prog	-0.952381	0.00114087	0.0315924	Hook1	hook microtubule tethering protein 1 [Source:MGI Symbol;Acc:MGI:1925213]
ENSMUSG00000028716	Prog	-0.952381	0.00114087	0.0315924	Pdzk1ip1	PDZK1 interacting protein 1 [Source:MGI Symbol;Acc:MGI:1914432]
ENSMUSG00000028896	Prog	-0.952381	0.00114087	0.0315924	Rcc1	regulator of chromosome condensation 1 [Source:MGI Symbol;Acc:MGI:1913989]
ENSMUSG00000028906	Prog	-0.952381	0.00114087	0.0315924	Epb41	erythrocyte membrane protein band 4.1 [Source:MGI Symbol;Acc:MGI:95401]
ENSMUSG00000029086	Prog	-0.952381	0.00114087	0.0315924	Prom1	prominin 1 [Source:MGI Symbol;Acc:MGI:1100886]
ENSMUSG00000029372	Prog	-0.952381	0.00114087	0.0315924	Ppbp	pro-platelet basic protein [Source:MGI Symbol;Acc:MGI:1888712]
ENSMUSG00000029591	Prog	-0.952381	0.00114087	0.0315924	Ung	uracil DNA glycosylase [Source:MGI Symbol;Acc:MGI:109352]
ENSMUSG00000029613	Prog	-0.952381	0.00114087	0.0315924	Eif2ak1	eukaryotic translation initiation factor 2 alpha kinase 1 [Source:MGI Symbol;Acc:MGI:1353448]
ENSMUSG00000029730	Prog	-0.952381	0.00114087	0.0315924	Mcm7	minichromosome maintenance complex component 7 [Source:MGI Symbol;Acc:MGI:1298398]
ENSMUSG00000029819	Prog	-0.952381	0.00114087	0.0315924	Npy	neuropeptide Y [Source:MGI Symbol;Acc:MGI:97374]
ENSMUSG00000030054	Prog	-0.952381	0.00114087	0.0315924	Gp9	glycoprotein 9 (platelet) [Source:MGI Symbol;Acc:MGI:1860137]
ENSMUSG00000030137	Prog	-0.952381	0.00114087	0.0315924	Tuba8	tubulin, alpha 8 [Source:MGI Symbol;Acc:MGI:1858225]
ENSMUSG00000030282	Prog	-0.952381	0.00114087	0.0315924	Cmas	cytidine monophospho-N-acetylneuraminic acid synthetase [Source:MGI Symbol;Acc:MGI:1337124]
ENSMUSG00000030346	Prog	-0.952381	0.00114087	0.0315924	Rad51ap1	RAD51 associated protein 1 [Source:MGI Symbol;Acc:MGI:1098224]
ENSMUSG00000030677	Prog	-0.952381	0.00114087	0.0315924	Kif22	kinesin family member 22 [Source:MGI Symbol;Acc:MGI:109233]
ENSMUSG00000030867	Prog	-0.952381	0.00114087	0.0315924	Plk1	polo like kinase 1 [Source:MGI Symbol;Acc:MGI:97621]
ENSMUSG00000031584	Prog	-0.952381	0.00114087	0.0315924	Gsr	glutathione reductase [Source:MGI Symbol;Acc:MGI:95804]
ENSMUSG00000031609	Prog	-0.952381	0.00114087	0.0315924	Sap30	sin3 associated polypeptide [Source:MGI Symbol;Acc:MGI:1929129]
ENSMUSG00000031722	Prog	-0.952381	0.00114087	0.0315924	Hp	haptoglobin [Source:MGI Symbol;Acc:MGI:96211]
ENSMUSG00000031785	Prog	-0.952381	0.00114087	0.0315924	Adgrg1	adhesion G protein-coupled receptor G1 [Source:MGI Symbol;Acc:MGI:1340051]
ENSMUSG00000032128	Prog	-0.952381	0.00114087	0.0315924	Robo3	roundabout guidance receptor 3 [Source:MGI Symbol;Acc:MGI:1343102]
ENSMUSG00000032254	Prog	-0.952381	0.00114087	0.0315924	Kif23	kinesin family member 23 [Source:MGI Symbol;Acc:MGI:1919069]
ENSMUSG00000032397	Prog	-0.952381	0.00114087	0.0315924	Tipin	timeless interacting protein [Source:MGI Symbol;Acc:MGI:1921571]
ENSMUSG00000032556	Prog	-0.952381	0.00114087	0.0315924	Bfsp2	beaded filament structural protein 2, phakinin [Source:MGI Symbol;Acc:MGI:1333828]
ENSMUSG00000032946	Prog	-0.952381	0.00114087	0.0315924	Rasgrp2	RAS, guanyl releasing protein 2 [Source:MGI Symbol;Acc:MGI:1333849]
ENSMUSG00000034449	Prog	-0.952381	0.00114087	0.0315924	Dhrs11	dehydrogenase/reductase (SDR family) member 11 [Source:MGI Symbol;Acc:MGI:2652816]
ENSMUSG00000034664	Prog	-0.952381	0.00114087	0.0315924	Itga2b	integrin alpha 2b [Source:MGI Symbol;Acc:MGI:96601]
ENSMUSG00000034923	Prog	-0.952381	0.00114087	0.0315924	Ly6g6f	lymphocyte antigen 6 complex, locus G6F [Source:MGI Symbol;Acc:MGI:3616082]
ENSMUSG00000034926	Prog	-0.952381	0.00114087	0.0315924	Dhcr24	24-dehydrocholesterol reductase [Source:MGI Symbol;Acc:MGI:1922004]
ENSMUSG00000035246	Prog	-0.952381	0.00114087	0.0315924	Pcyt1b	phosphate cytidylyltransferase 1, choline, beta isoform [Source:MGI Symbol;Acc:MGI:2147987]
ENSMUSG00000036377	Prog	-0.952381	0.00114087	0.0315924	C530008M17Rik	RIKEN cDNA C530008M17 gene [Source:MGI Symbol;Acc:MGI:2444817]
ENSMUSG00000037095	Prog	-0.952381	0.00114087	0.0315924	Lrg1	leucine-rich alpha-2-glycoprotein 1 [Source:MGI Symbol;Acc:MGI:1924155]
ENSMUSG00000037124	Prog	-0.952381	0.00114087	0.0315924	Trim58	tripartite motif-containing 58 [Source:MGI Symbol;Acc:MGI:2684862]
ENSMUSG00000037685	Prog	-0.952381	0.00114087	0.0315924	Atp8a1	ATPase, aminophospholipid transporter (APLT), class I, type 8A, member 1 [Source:MGI Symbol;Acc:MGI:1330848]
ENSMUSG00000037740	Prog	-0.952381	0.00114087	0.0315924	Mrps26	mitochondrial ribosomal protein S26 [Source:MGI Symbol;Acc:MGI:1333830]
ENSMUSG00000038252	Prog	-0.952381	0.00114087	0.0315924	Ncapd2	non-SMC condensin I complex, subunit D2 [Source:MGI Symbol;Acc:MGI:1915548]
ENSMUSG00000038578	Prog	-0.952381	0.00114087	0.0315924	Susd1	sushi domain containing 1 [Source:MGI Symbol;Acc:MGI:3651543]
ENSMUSG00000039515	Prog	-0.952381	0.00114087	0.0315924	Ptpa	protein phosphatase 2 protein activator [Source:MGI Symbol;Acc:MGI:1346006]
ENSMUSG00000040693	Prog	-0.952381	0.00114087	0.0315924	Slco4c1	solute carrier organic anion transporter family, member 4C1 [Source:MGI Symbol;Acc:MGI:2442784]
ENSMUSG00000040945	Prog	-0.952381	0.00114087	0.0315924	Rcc2	regulator of chromosome condensation 2 [Source:MGI Symbol;Acc:MGI:1919784]
ENSMUSG00000041679	Prog	-0.952381	0.00114087	0.0315924	Lrrc29	leucine rich repeat containing 29 [Source:MGI Symbol;Acc:MGI:2443262]
ENSMUSG00000042524	Prog	-0.952381	0.00114087	0.0315924	Sun2	Sad1 and UNC84 domain containing 2 [Source:MGI Symbol;Acc:MGI:2443011]
ENSMUSG00000042978	Prog	-0.952381	0.00114087	0.0315924	Sbk1	SH3-binding kinase 1 [Source:MGI Symbol;Acc:MGI:2135937]
ENSMUSG00000043592	Prog	-0.952381	0.00114087	0.0315924	Unc5cl	unc-5 family C-terminal like [Source:MGI Symbol;Acc:MGI:1923839]
ENSMUSG00000044352	Prog	-0.952381	0.00114087	0.0315924	Sowaha	sosondowah ankyrin repeat domain family member A [Source:MGI Symbol;Acc:MGI:2687280]
ENSMUSG00000045954	Prog	-0.952381	0.00114087	0.0315924	Cavin2	caveolae associated 2 [Source:MGI Symbol;Acc:MGI:99513]
ENSMUSG00000046404	Prog	-0.952381	0.00114087	0.0315924	Yod1	YOD1 deubiquitinase [Source:MGI Symbol;Acc:MGI:2442596]
ENSMUSG00000046432	Prog	-0.952381	0.00114087	0.0315924	Bex3	brain expressed X-linked 3 [Source:MGI Symbol;Acc:MGI:1338016]
ENSMUSG00000049130	Prog	-0.952381	0.00114087	0.0315924	C5ar1	complement component 5a receptor 1 [Source:MGI Symbol;Acc:MGI:88232]
ENSMUSG00000049932	Prog	-0.952381	0.00114087	0.0315924	H2afx	H2A histone family, member X [Source:MGI Symbol;Acc:MGI:102688]
ENSMUSG00000050473	Prog	-0.952381	0.00114087	0.0315924	Slc35d3	solute carrier family 35, member D3 [Source:MGI Symbol;Acc:MGI:1923407]
ENSMUSG00000050675	Prog	-0.952381	0.00114087	0.0315924	Gp1ba	glycoprotein 1b, alpha polypeptide [Source:MGI Symbol;Acc:MGI:1333744]
ENSMUSG00000051378	Prog	-0.952381	0.00114087	0.0315924	Kif18b	kinesin family member 18B [Source:MGI Symbol;Acc:MGI:2446979]
ENSMUSG00000054717	Prog	-0.952381	0.00114087	0.0315924	Hmgb2	high mobility group box 2 [Source:MGI Symbol;Acc:MGI:96157]
ENSMUSG00000054999	Prog	-0.952381	0.00114087	0.0315924	Naaladl1	N-acetylated alpha-linked acidic dipeptidase-like 1 [Source:MGI Symbol;Acc:MGI:2685810]
ENSMUSG00000056643	Prog	-0.952381	0.00114087	0.0315924	Chst13	carbohydrate (chondroitin 4) sulfotransferase 13 [Source:MGI Symbol;Acc:MGI:1919047]
ENSMUSG00000057177	Prog	-0.952381	0.00114087	0.0315924	Gsk3a	glycogen synthase kinase 3 alpha [Source:MGI Symbol;Acc:MGI:2152453]
ENSMUSG00000059316	Prog	-0.952381	0.00114087	0.0315924	Slc27a4	solute carrier family 27 (fatty acid transporter), member 4 [Source:MGI Symbol;Acc:MGI:1347347]
ENSMUSG00000059895	Prog	-0.952381	0.00114087	0.0315924	Ptp4a3	protein tyrosine phosphatase 4a3 [Source:MGI Symbol;Acc:MGI:1277098]
ENSMUSG00000060470	Prog	-0.952381	0.00114087	0.0315924	Adgrg3	adhesion G protein-coupled receptor G3 [Source:MGI Symbol;Acc:MGI:1859670]
ENSMUSG00000060639	Prog	-0.952381	0.00114087	0.0315924	Hist1h4i	histone cluster 1, H4i [Source:MGI Symbol;Acc:MGI:2448432]
ENSMUSG00000060860	Prog	-0.952381	0.00114087	0.0315924	Ube2s	ubiquitin-conjugating enzyme E2S [Source:MGI Symbol;Acc:MGI:1925141]
ENSMUSG00000062248	Prog	-0.952381	0.00114087	0.0315924	Cks2	CDC28 protein kinase regulatory subunit 2 [Source:MGI Symbol;Acc:MGI:1913447]
ENSMUSG00000063410	Prog	-0.952381	0.00114087	0.0315924	Stk24	serine/threonine kinase 24 [Source:MGI Symbol;Acc:MGI:2385007]
ENSMUSG00000068394	Prog	-0.952381	0.00114087	0.0315924	Cep152	centrosomal protein 152 [Source:MGI Symbol;Acc:MGI:2139083]
ENSMUSG00000070803	Prog	-0.952381	0.00114087	0.0315924	Cited4	Cbp/p300-interacting transactivator, with Glu/Asp-rich carboxy-terminal domain, 4 [Source:MGI Symbol;Acc:MGI:1861694]
ENSMUSG00000072421	Prog	-0.952381	0.00114087	0.0315924	Gm10357	predicted gene 10357 [Source:MGI Symbol;Acc:MGI:3641865]
ENSMUSG00000073542	Prog	-0.952381	0.00114087	0.0315924	Cep76	centrosomal protein 76 [Source:MGI Symbol;Acc:MGI:1923401]
ENSMUSG00000074093	Prog	-0.952381	0.00114087	0.0315924	Svip	small VCP/p97-interacting protein [Source:MGI Symbol;Acc:MGI:1922994]
ENSMUSG00000074272	Prog	-0.952381	0.00114087	0.0315924	Ceacam1	carcinoembryonic antigen-related cell adhesion molecule 1 [Source:MGI Symbol;Acc:MGI:1347245]
ENSMUSG00000074340	Prog	-0.952381	0.00114087	0.0315924	Ovgp1	oviductal glycoprotein 1 [Source:MGI Symbol;Acc:MGI:106661]
ENSMUSG00000079067	Prog	-0.952381	0.00114087	0.0315924	Hmgn2-ps1	high mobility group nucleosomal binding domain 2, pseudogene 1 [Source:MGI Symbol;Acc:MGI:3783162]
ENSMUSG00000079553	Prog	-0.952381	0.00114087	0.0315924	Kifc1	kinesin family member C1 [Source:MGI Symbol;Acc:MGI:109596]
ENSMUSG00000092627	Prog	-0.952381	0.00114087	0.0315924	D130058E05Rik	RIKEN cDNA D130058E05 gene [Source:MGI Symbol;Acc:MGI:2444614]
ENSMUSG00000097313	Prog	-0.952381	0.00114087	0.0315924	Gm26569	predicted gene, 26569 [Source:MGI Symbol;Acc:MGI:5477063]
ENSMUSG00000099145	Prog	-0.952381	0.00114087	0.0315924	Mir8116	microRNA 8116 [Source:MGI Symbol;Acc:MGI:5530867]
ENSMUSG00000100007	Prog	-0.952381	0.00114087	0.0315924	Gm5527	predicted gene 5527 [Source:MGI Symbol;Acc:MGI:3646585]
ENSMUSG00000100147	Prog	-0.952381	0.00114087	0.0315924	1700047M11Rik	RIKEN cDNA 1700047M11 gene [Source:MGI Symbol;Acc:MGI:1914580]
ENSMUSG00000103529	Prog	-0.952381	0.00114087	0.0315924	A730089K16Rik	RIKEN cDNA A730089K16 gene [Source:MGI Symbol;Acc:MGI:2443970]
ENSMUSG00000109511	Prog	-0.952381	0.00114087	0.0315924	Nup62	nucleoporin 62 [Source:MGI Symbol;Acc:MGI:1351500]
ENSMUSG00000110101	Prog	-0.952381	0.00114087	0.0315924	Gm6249	predicted gene 6249 [Source:MGI Symbol;Acc:MGI:3644248]
ENSMUSG00000111514	Prog	-0.952381	0.00114087	0.0315924	E230014E18Rik	RIKEN cDNA E230014E18 gene [Source:MGI Symbol;Acc:MGI:3045388]
ENSMUSG00000115946	Prog	-0.952381	0.00114087	0.0315924	Mirt2	myocardial infraction associated transcript 2 [Source:MGI Symbol;Acc:MGI:3642813]
ENSMUSG00000040706	Prog	-0.938591	0.000552616	0.0315924	Agmat	agmatine ureohydrolase (agmatinase) [Source:MGI Symbol;Acc:MGI:1923236]
ENSMUSG00000051804	Prog	-0.938591	0.000552616	0.0315924	Adam6b	a disintegrin and metallopeptidase domain 6B [Source:MGI Symbol;Acc:MGI:2444636]
ENSMUSG00000107835	Prog	-0.938591	0.000552616	0.0315924	Gm43999	predicted gene, 43999 [Source:MGI Symbol;Acc:MGI:5690391]
ENSMUSG00000111565	Prog	-0.938591	0.000552616	0.0315924	Gm34481	predicted gene, 34481 [Source:MGI Symbol;Acc:MGI:5593640]
ENSMUSG00000056895	Prog	-0.934148	0.000679106	0.0315924	Hist3h2ba	histone cluster 3, H2ba [Source:MGI Symbol;Acc:MGI:1925553]
ENSMUSG00000085672	Prog	-0.934148	0.000679106	0.0315924	Gm16193	predicted gene 16193 [Source:MGI Symbol;Acc:MGI:3802025]
ENSMUSG00000109656	Prog	-0.934148	0.000679106	0.0315924	Gm45548	predicted gene 45548 [Source:MGI Symbol;Acc:MGI:5791384]
ENSMUSG00000000253	Prog	-0.928571	0.00223214	0.036339	Gmpr	guanosine monophosphate reductase [Source:MGI Symbol;Acc:MGI:1913605]
ENSMUSG00000000305	Prog	-0.928571	0.00223214	0.036339	Cdh4	cadherin 4 [Source:MGI Symbol;Acc:MGI:99218]
ENSMUSG00000000563	Prog	-0.928571	0.00223214	0.036339	Atp5f1	ATP synthase, H+ transporting, mitochondrial F0 complex, subunit B1 [Source:MGI Symbol;Acc:MGI:1100495]
ENSMUSG00000002007	Prog	-0.928571	0.00223214	0.036339	Srpk3	serine/arginine-rich protein specific kinase 3 [Source:MGI Symbol;Acc:MGI:1891338]
ENSMUSG00000003813	Prog	-0.928571	0.00223214	0.036339	Rad23a	RAD23 homolog A, nucleotide excision repair protein [Source:MGI Symbol;Acc:MGI:105126]
ENSMUSG00000004897	Prog	-0.928571	0.00223214	0.036339	Hdgf	hepatoma-derived growth factor [Source:MGI Symbol;Acc:MGI:1194494]
ENSMUSG00000006235	Prog	-0.928571	0.00223214	0.036339	Epor	erythropoietin receptor [Source:MGI Symbol;Acc:MGI:95408]
ENSMUSG00000006567	Prog	-0.928571	0.00223214	0.036339	Atp7b	ATPase, Cu++ transporting, beta polypeptide [Source:MGI Symbol;Acc:MGI:103297]
ENSMUSG00000006678	Prog	-0.928571	0.00223214	0.036339	Pola1	polymerase (DNA directed), alpha 1 [Source:MGI Symbol;Acc:MGI:99660]
ENSMUSG00000007029	Prog	-0.928571	0.00223214	0.036339	Vars	valyl-tRNA synthetase [Source:MGI Symbol;Acc:MGI:90675]
ENSMUSG00000007080	Prog	-0.928571	0.00223214	0.036339	Pole	polymerase (DNA directed), epsilon [Source:MGI Symbol;Acc:MGI:1196391]
ENSMUSG00000008730	Prog	-0.928571	0.00223214	0.036339	Hipk1	homeodomain interacting protein kinase 1 [Source:MGI Symbol;Acc:MGI:1314873]
ENSMUSG00000008843	Prog	-0.928571	0.00223214	0.036339	Cldn13	claudin 13 [Source:MGI Symbol;Acc:MGI:1913102]
ENSMUSG00000009350	Prog	-0.928571	0.00223214	0.036339	Mpo	myeloperoxidase [Source:MGI Symbol;Acc:MGI:97137]
ENSMUSG00000015970	Prog	-0.928571	0.00223214	0.036339	Chdh	choline dehydrogenase [Source:MGI Symbol;Acc:MGI:1860776]
ENSMUSG00000020125	Prog	-0.928571	0.00223214	0.036339	Elane	elastase, neutrophil expressed [Source:MGI Symbol;Acc:MGI:2679229]
ENSMUSG00000020183	Prog	-0.928571	0.00223214	0.036339	Cpm	carboxypeptidase M [Source:MGI Symbol;Acc:MGI:1917824]
ENSMUSG00000020212	Prog	-0.928571	0.00223214	0.036339	Mdm1	transformed mouse 3T3 cell double minute 1 [Source:MGI Symbol;Acc:MGI:96951]
ENSMUSG00000020454	Prog	-0.928571	0.00223214	0.036339	Eif4enif1	eukaryotic translation initiation factor 4E nuclear import factor 1 [Source:MGI Symbol;Acc:MGI:1921453]
ENSMUSG00000020525	Prog	-0.928571	0.00223214	0.036339	Ppm1d	protein phosphatase 1D magnesium-dependent, delta isoform [Source:MGI Symbol;Acc:MGI:1858214]
ENSMUSG00000019857	Prog	-0.928571	0.00223214	0.036339	Asf1a	anti-silencing function 1A histone chaperone [Source:MGI Symbol;Acc:MGI:1913653]
ENSMUSG00000020846	Prog	-0.928571	0.00223214	0.036339	Rflnb	refilin B [Source:MGI Symbol;Acc:MGI:1923816]
ENSMUSG00000021792	Prog	-0.928571	0.00223214	0.036339	Fam213a	family with sequence similarity 213, member A [Source:MGI Symbol;Acc:MGI:1917814]
ENSMUSG00000022026	Prog	-0.928571	0.00223214	0.036339	Olfm4	olfactomedin 4 [Source:MGI Symbol;Acc:MGI:2685142]
ENSMUSG00000022394	Prog	-0.928571	0.00223214	0.036339	L3mbtl2	L3MBTL2 polycomb repressive complex 1 subunit [Source:MGI Symbol;Acc:MGI:2443584]
ENSMUSG00000022651	Prog	-0.928571	0.00223214	0.036339	Retnlg	resistin like gamma [Source:MGI Symbol;Acc:MGI:2667763]
ENSMUSG00000022742	Prog	-0.928571	0.00223214	0.036339	Cpox	coproporphyrinogen oxidase [Source:MGI Symbol;Acc:MGI:104841]
ENSMUSG00000022838	Prog	-0.928571	0.00223214	0.036339	Eaf2	ELL associated factor 2 [Source:MGI Symbol;Acc:MGI:2146616]
ENSMUSG00000022875	Prog	-0.928571	0.00223214	0.036339	Kng1	kininogen 1 [Source:MGI Symbol;Acc:MGI:1097705]
ENSMUSG00000023031	Prog	-0.928571	0.00223214	0.036339	Cela1	chymotrypsin-like elastase family, member 1 [Source:MGI Symbol;Acc:MGI:95314]
ENSMUSG00000023216	Prog	-0.928571	0.00223214	0.036339	Epb42	erythrocyte membrane protein band 4.2 [Source:MGI Symbol;Acc:MGI:95402]
ENSMUSG00000024654	Prog	-0.928571	0.00223214	0.036339	Asrgl1	asparaginase like 1 [Source:MGI Symbol;Acc:MGI:1913764]
ENSMUSG00000024681	Prog	-0.928571	0.00223214	0.036339	Ms4a3	membrane-spanning 4-domains, subfamily A, member 3 [Source:MGI Symbol;Acc:MGI:2158468]
ENSMUSG00000024925	Prog	-0.928571	0.00223214	0.036339	Rnaseh2c	ribonuclease H2, subunit C [Source:MGI Symbol;Acc:MGI:1915459]
ENSMUSG00000025651	Prog	-0.928571	0.00223214	0.036339	Uqcrc1	ubiquinol-cytochrome c reductase core protein 1 [Source:MGI Symbol;Acc:MGI:107876]
ENSMUSG00000025701	Prog	-0.928571	0.00223214	0.036339	Alox5	arachidonate 5-lipoxygenase [Source:MGI Symbol;Acc:MGI:87999]
ENSMUSG00000026248	Prog	-0.928571	0.00223214	0.036339	Mrpl44	mitochondrial ribosomal protein L44 [Source:MGI Symbol;Acc:MGI:1916413]
ENSMUSG00000026434	Prog	-0.928571	0.00223214	0.036339	Nucks1	nuclear casein kinase and cyclin-dependent kinase substrate 1 [Source:MGI Symbol;Acc:MGI:1934811]
ENSMUSG00000026605	Prog	-0.928571	0.00223214	0.036339	Cenpf	centromere protein F [Source:MGI Symbol;Acc:MGI:1313302]
ENSMUSG00000026708	Prog	-0.928571	0.00223214	0.036339	Cenpl	centromere protein L [Source:MGI Symbol;Acc:MGI:1917704]
ENSMUSG00000026815	Prog	-0.928571	0.00223214	0.036339	Gfi1b	growth factor independent 1B [Source:MGI Symbol;Acc:MGI:1276578]
ENSMUSG00000026822	Prog	-0.928571	0.00223214	0.036339	Lcn2	lipocalin 2 [Source:MGI Symbol;Acc:MGI:96757]
ENSMUSG00000026835	Prog	-0.928571	0.00223214	0.036339	Fcnb	ficolin B [Source:MGI Symbol;Acc:MGI:1341158]
ENSMUSG00000026966	Prog	-0.928571	0.00223214	0.036339	Ssna1	SS nuclear autoantigen 1 [Source:MGI Symbol;Acc:MGI:1915725]
ENSMUSG00000027071	Prog	-0.928571	0.00223214	0.036339	P2rx3	purinergic receptor P2X, ligand-gated ion channel, 3 [Source:MGI Symbol;Acc:MGI:1097160]
ENSMUSG00000027072	Prog	-0.928571	0.00223214	0.036339	Prg3	proteoglycan 3 [Source:MGI Symbol;Acc:MGI:1858200]
ENSMUSG00000027075	Prog	-0.928571	0.00223214	0.036339	Slc43a1	solute carrier family 43, member 1 [Source:MGI Symbol;Acc:MGI:1931352]
ENSMUSG00000027360	Prog	-0.928571	0.00223214	0.036339	Hdc	histidine decarboxylase [Source:MGI Symbol;Acc:MGI:96062]
ENSMUSG00000027452	Prog	-0.928571	0.00223214	0.036339	Acss1	acyl-CoA synthetase short-chain family member 1 [Source:MGI Symbol;Acc:MGI:1915988]
ENSMUSG00000027496	Prog	-0.928571	0.00223214	0.036339	Aurka	aurora kinase A [Source:MGI Symbol;Acc:MGI:894678]
ENSMUSG00000027562	Prog	-0.928571	0.00223214	0.036339	Car2	carbonic anhydrase 2 [Source:MGI Symbol;Acc:MGI:88269]
ENSMUSG00000027985	Prog	-0.928571	0.00223214	0.036339	Lef1	lymphoid enhancer binding factor 1 [Source:MGI Symbol;Acc:MGI:96770]
ENSMUSG00000028332	Prog	-0.928571	0.00223214	0.036339	Hemgn	hemogen [Source:MGI Symbol;Acc:MGI:2136910]
ENSMUSG00000028545	Prog	-0.928571	0.00223214	0.036339	Bend5	BEN domain containing 5 [Source:MGI Symbol;Acc:MGI:1914871]
ENSMUSG00000028551	Prog	-0.928571	0.00223214	0.036339	Cdkn2c	cyclin dependent kinase inhibitor 2C [Source:MGI Symbol;Acc:MGI:105388]
ENSMUSG00000028587	Prog	-0.928571	0.00223214	0.036339	Orc1	origin recognition complex, subunit 1 [Source:MGI Symbol;Acc:MGI:1328337]
ENSMUSG00000028644	Prog	-0.928571	0.00223214	0.036339	Ermap	erythroblast membrane-associated protein [Source:MGI Symbol;Acc:MGI:1349816]
ENSMUSG00000028669	Prog	-0.928571	0.00223214	0.036339	Pithd1	PITH (C-terminal proteasome-interacting domain of thioredoxin-like) domain containing 1 [Source:MGI Symbol;Acc:MGI:1913443]
ENSMUSG00000028684	Prog	-0.928571	0.00223214	0.036339	Urod	uroporphyrinogen decarboxylase [Source:MGI Symbol;Acc:MGI:98916]
ENSMUSG00000028693	Prog	-0.928571	0.00223214	0.036339	Nasp	nuclear autoantigenic sperm protein (histone-binding) [Source:MGI Symbol;Acc:MGI:1355328]
ENSMUSG00000028758	Prog	-0.928571	0.00223214	0.036339	Kif17	kinesin family member 17 [Source:MGI Symbol;Acc:MGI:1098229]
ENSMUSG00000028825	Prog	-0.928571	0.00223214	0.036339	Rhd	Rh blood group, D antigen [Source:MGI Symbol;Acc:MGI:1202882]
ENSMUSG00000029246	Prog	-0.928571	0.00223214	0.036339	Ppat	phosphoribosyl pyrophosphate amidotransferase [Source:MGI Symbol;Acc:MGI:2387203]
ENSMUSG00000029440	Prog	-0.928571	0.00223214	0.036339	Psmd9	proteasome (prosome, macropain) 26S subunit, non-ATPase, 9 [Source:MGI Symbol;Acc:MGI:1914401]
ENSMUSG00000029455	Prog	-0.928571	0.00223214	0.036339	Aldh2	aldehyde dehydrogenase 2, mitochondrial [Source:MGI Symbol;Acc:MGI:99600]
ENSMUSG00000029866	Prog	-0.928571	0.00223214	0.036339	Kel	Kell blood group [Source:MGI Symbol;Acc:MGI:1346053]
ENSMUSG00000030000	Prog	-0.928571	0.00223214	0.036339	Add2	adducin 2 (beta) [Source:MGI Symbol;Acc:MGI:87919]
ENSMUSG00000030217	Prog	-0.928571	0.00223214	0.036339	Art4	ADP-ribosyltransferase 4 [Source:MGI Symbol;Acc:MGI:1202710]
ENSMUSG00000030254	Prog	-0.928571	0.00223214	0.036339	Rad18	RAD18 E3 ubiquitin protein ligase [Source:MGI Symbol;Acc:MGI:1890476]
ENSMUSG00000031004	Prog	-0.928571	0.00223214	0.036339	Mki67	antigen identified by monoclonal antibody Ki 67 [Source:MGI Symbol;Acc:MGI:106035]
ENSMUSG00000031158	Prog	-0.928571	0.00223214	0.036339	Timm17b	translocase of inner mitochondrial membrane 17b [Source:MGI Symbol;Acc:MGI:1343176]
ENSMUSG00000031162	Prog	-0.928571	0.00223214	0.036339	Gata1	GATA binding protein 1 [Source:MGI Symbol;Acc:MGI:95661]
ENSMUSG00000031842	Prog	-0.928571	0.00223214	0.036339	Pde4c	phosphodiesterase 4C, cAMP specific [Source:MGI Symbol;Acc:MGI:99556]
ENSMUSG00000031980	Prog	-0.928571	0.00223214	0.036339	Agt	angiotensinogen (serpin peptidase inhibitor, clade A, member 8) [Source:MGI Symbol;Acc:MGI:87963]
ENSMUSG00000032023	Prog	-0.928571	0.00223214	0.036339	Jhy	junctional cadherin complex regulator [Source:MGI Symbol;Acc:MGI:1918239]
ENSMUSG00000032028	Prog	-0.928571	0.00223214	0.036339	Nxpe2	neurexophilin and PC-esterase domain family, member 2 [Source:MGI Symbol;Acc:MGI:1925502]
ENSMUSG00000032131	Prog	-0.928571	0.00223214	0.036339	Abcg4	ATP binding cassette subfamily G member 4 [Source:MGI Symbol;Acc:MGI:1890594]
ENSMUSG00000032298	Prog	-0.928571	0.00223214	0.036339	Neil1	nei endonuclease VIII-like 1 (E. coli) [Source:MGI Symbol;Acc:MGI:1920024]
ENSMUSG00000032411	Prog	-0.928571	0.00223214	0.036339	Tfdp2	transcription factor Dp 2 [Source:MGI Symbol;Acc:MGI:107167]
ENSMUSG00000032484	Prog	-0.928571	0.00223214	0.036339	Ngp	neutrophilic granule protein [Source:MGI Symbol;Acc:MGI:105983]
ENSMUSG00000032496	Prog	-0.928571	0.00223214	0.036339	Ltf	lactotransferrin [Source:MGI Symbol;Acc:MGI:96837]
ENSMUSG00000032555	Prog	-0.928571	0.00223214	0.036339	Topbp1	topoisomerase (DNA) II binding protein 1 [Source:MGI Symbol;Acc:MGI:1920018]
ENSMUSG00000032897	Prog	-0.928571	0.00223214	0.036339	Nfyc	nuclear transcription factor-Y gamma [Source:MGI Symbol;Acc:MGI:107901]
ENSMUSG00000032902	Prog	-0.928571	0.00223214	0.036339	Slc16a1	solute carrier family 16 (monocarboxylic acid transporters), member 1 [Source:MGI Symbol;Acc:MGI:106013]
ENSMUSG00000033752	Prog	-0.928571	0.00223214	0.036339	Mnd1	meiotic nuclear divisions 1 [Source:MGI Symbol;Acc:MGI:1924165]
ENSMUSG00000034059	Prog	-0.928571	0.00223214	0.036339	Ypel4	yippee like 4 [Source:MGI Symbol;Acc:MGI:3605071]
ENSMUSG00000034192	Prog	-0.928571	0.00223214	0.036339	Lsm3	LSM3 homolog, U6 small nuclear RNA and mRNA degradation associated [Source:MGI Symbol;Acc:MGI:1914928]
ENSMUSG00000035024	Prog	-0.928571	0.00223214	0.036339	Ncapd3	non-SMC condensin II complex, subunit D3 [Source:MGI Symbol;Acc:MGI:2142989]
ENSMUSG00000035203	Prog	-0.928571	0.00223214	0.036339	Epn1	epsin 1 [Source:MGI Symbol;Acc:MGI:1333763]
ENSMUSG00000035242	Prog	-0.928571	0.00223214	0.036339	Oaz1	ornithine decarboxylase antizyme 1 [Source:MGI Symbol;Acc:MGI:109433]
ENSMUSG00000035459	Prog	-0.928571	0.00223214	0.036339	Stab2	stabilin 2 [Source:MGI Symbol;Acc:MGI:2178743]
ENSMUSG00000035781	Prog	-0.928571	0.00223214	0.036339	R3hdm4	R3H domain containing 4 [Source:MGI Symbol;Acc:MGI:1924814]
ENSMUSG00000036752	Prog	-0.928571	0.00223214	0.036339	Tubb4b	tubulin, beta 4B class IVB [Source:MGI Symbol;Acc:MGI:1915472]
ENSMUSG00000037373	Prog	-0.928571	0.00223214	0.036339	Ctbp1	C-terminal binding protein 1 [Source:MGI Symbol;Acc:MGI:1201685]
ENSMUSG00000037415	Prog	-0.928571	0.00223214	0.036339	Ranbp10	RAN binding protein 10 [Source:MGI Symbol;Acc:MGI:1921584]
ENSMUSG00000037451	Prog	-0.928571	0.00223214	0.036339	Slc22a20	solute carrier family 22 (organic anion transporter), member 20 [Source:MGI Symbol;Acc:MGI:2685809]
ENSMUSG00000038267	Prog	-0.928571	0.00223214	0.036339	Slc22a23	solute carrier family 22, member 23 [Source:MGI Symbol;Acc:MGI:1920352]
ENSMUSG00000038357	Prog	-0.928571	0.00223214	0.036339	Camp	cathelicidin antimicrobial peptide [Source:MGI Symbol;Acc:MGI:108443]
ENSMUSG00000038482	Prog	-0.928571	0.00223214	0.036339	Tfdp1	transcription factor Dp 1 [Source:MGI Symbol;Acc:MGI:101934]
ENSMUSG00000039236	Prog	-0.928571	0.00223214	0.036339	Isg20	interferon-stimulated protein [Source:MGI Symbol;Acc:MGI:1928895]
ENSMUSG00000040314	Prog	-0.928571	0.00223214	0.036339	Ctsg	cathepsin G [Source:MGI Symbol;Acc:MGI:88563]
ENSMUSG00000040749	Prog	-0.928571	0.00223214	0.036339	Siah1b	siah E3 ubiquitin protein ligase 1B [Source:MGI Symbol;Acc:MGI:108063]
ENSMUSG00000041126	Prog	-0.928571	0.00223214	0.036339	H2afv	H2A histone family, member V [Source:MGI Symbol;Acc:MGI:1924855]
ENSMUSG00000041237	Prog	-0.928571	0.00223214	0.036339	Pklr	pyruvate kinase liver and red blood cell [Source:MGI Symbol;Acc:MGI:97604]
ENSMUSG00000041439	Prog	-0.928571	0.00223214	0.036339	Mfsd6	major facilitator superfamily domain containing 6 [Source:MGI Symbol;Acc:MGI:1922925]
ENSMUSG00000041528	Prog	-0.928571	0.00223214	0.036339	Rnf123	ring finger protein 123 [Source:MGI Symbol;Acc:MGI:2148796]
ENSMUSG00000041842	Prog	-0.928571	0.00223214	0.036339	Fhdc1	FH2 domain containing 1 [Source:MGI Symbol;Acc:MGI:2684972]
ENSMUSG00000041870	Prog	-0.928571	0.00223214	0.036339	Ankrd13a	ankyrin repeat domain 13a [Source:MGI Symbol;Acc:MGI:1915670]
ENSMUSG00000042106	Prog	-0.928571	0.00223214	0.036339	Inka1	inka box actin regulator 1 [Source:MGI Symbol;Acc:MGI:1915426]
ENSMUSG00000042724	Prog	-0.928571	0.00223214	0.036339	Map3k9	mitogen-activated protein kinase kinase kinase 9 [Source:MGI Symbol;Acc:MGI:2449952]
ENSMUSG00000044465	Prog	-0.928571	0.00223214	0.036339	Fam160a2	family with sequence similarity 160, member A2 [Source:MGI Symbol;Acc:MGI:1921599]
ENSMUSG00000044734	Prog	-0.928571	0.00223214	0.036339	Serpinb1a	serine (or cysteine) peptidase inhibitor, clade B, member 1a [Source:MGI Symbol;Acc:MGI:1913472]
ENSMUSG00000044986	Prog	-0.928571	0.00223214	0.036339	Tst	thiosulfate sulfurtransferase, mitochondrial [Source:MGI Symbol;Acc:MGI:98852]
ENSMUSG00000046591	Prog	-0.928571	0.00223214	0.036339	Ticrr	TOPBP1-interacting checkpoint and replication regulator [Source:MGI Symbol;Acc:MGI:1924261]
ENSMUSG00000046748	Prog	-0.928571	0.00223214	0.036339	Tmem45a2	transmembrane protein 45A2 [Source:MGI Symbol;Acc:MGI:1916707]
ENSMUSG00000047139	Prog	-0.928571	0.00223214	0.036339	Cd24a	CD24a antigen [Source:MGI Symbol;Acc:MGI:88323]
ENSMUSG00000047246	Prog	-0.928571	0.00223214	0.036339	Hist1h2be	histone cluster 1, H2be [Source:MGI Symbol;Acc:MGI:2448380]
ENSMUSG00000048148	Prog	-0.928571	0.00223214	0.036339	Nwd1	NACHT and WD repeat domain containing 1 [Source:MGI Symbol;Acc:MGI:2442268]
ENSMUSG00000048827	Prog	-0.928571	0.00223214	0.036339	Pkd1l3	polycystic kidney disease 1 like 3 [Source:MGI Symbol;Acc:MGI:2664670]
ENSMUSG00000049287	Prog	-0.928571	0.00223214	0.036339	Iba57	IBA57 homolog, iron-sulfur cluster assembly [Source:MGI Symbol;Acc:MGI:3041174]
ENSMUSG00000051748	Prog	-0.928571	0.00223214	0.036339	Wfdc21	WAP four-disulfide core domain 21 [Source:MGI Symbol;Acc:MGI:1913357]
ENSMUSG00000051839	Prog	-0.928571	0.00223214	0.036339	Gypa	glycophorin A [Source:MGI Symbol;Acc:MGI:95880]
ENSMUSG00000052212	Prog	-0.928571	0.00223214	0.036339	Cd177	CD177 antigen [Source:MGI Symbol;Acc:MGI:1916141]
ENSMUSG00000052397	Prog	-0.928571	0.00223214	0.036339	Ezr	ezrin [Source:MGI Symbol;Acc:MGI:98931]
ENSMUSG00000053128	Prog	-0.928571	0.00223214	0.036339	Rnf26	ring finger protein 26 [Source:MGI Symbol;Acc:MGI:2388131]
ENSMUSG00000053279	Prog	-0.928571	0.00223214	0.036339	Aldh1a1	aldehyde dehydrogenase family 1, subfamily A1 [Source:MGI Symbol;Acc:MGI:1353450]
ENSMUSG00000053310	Prog	-0.928571	0.00223214	0.036339	Nrgn	neurogranin [Source:MGI Symbol;Acc:MGI:1927184]
ENSMUSG00000054000	Prog	-0.928571	0.00223214	0.036339	Tusc1	tumor suppressor candidate 1 [Source:MGI Symbol;Acc:MGI:2684283]
ENSMUSG00000054428	Prog	-0.928571	0.00223214	0.036339	Atpif1	ATPase inhibitory factor 1 [Source:MGI Symbol;Acc:MGI:1196457]
ENSMUSG00000055612	Prog	-0.928571	0.00223214	0.036339	Cdca7	cell division cycle associated 7 [Source:MGI Symbol;Acc:MGI:1914203]
ENSMUSG00000056054	Prog	-0.928571	0.00223214	0.036339	S100a8	S100 calcium binding protein A8 (calgranulin A) [Source:MGI Symbol;Acc:MGI:88244]
ENSMUSG00000056071	Prog	-0.928571	0.00223214	0.036339	S100a9	S100 calcium binding protein A9 (calgranulin B) [Source:MGI Symbol;Acc:MGI:1338947]
ENSMUSG00000056267	Prog	-0.928571	0.00223214	0.036339	Cep70	centrosomal protein 70 [Source:MGI Symbol;Acc:MGI:1915371]
ENSMUSG00000057440	Prog	-0.928571	0.00223214	0.036339	Mpp7	membrane protein, palmitoylated 7 (MAGUK p55 subfamily member 7) [Source:MGI Symbol;Acc:MGI:1922989]
ENSMUSG00000057729	Prog	-0.928571	0.00223214	0.036339	Prtn3	proteinase 3 [Source:MGI Symbol;Acc:MGI:893580]
ENSMUSG00000058794	Prog	-0.928571	0.00223214	0.036339	Nfe2	nuclear factor, erythroid derived 2 [Source:MGI Symbol;Acc:MGI:97308]
ENSMUSG00000059108	Prog	-0.928571	0.00223214	0.036339	Ifitm6	interferon induced transmembrane protein 6 [Source:MGI Symbol;Acc:MGI:2686976]
ENSMUSG00000059900	Prog	-0.928571	0.00223214	0.036339	Tmem40	transmembrane protein 40 [Source:MGI Symbol;Acc:MGI:2137870]
ENSMUSG00000062148	Prog	-0.928571	0.00223214	0.036339	Ear6	eosinophil-associated, ribonuclease A family, member 6 [Source:MGI Symbol;Acc:MGI:1890463]
ENSMUSG00000064147	Prog	-0.928571	0.00223214	0.036339	Rab44	RAB44, member RAS oncogene family [Source:MGI Symbol;Acc:MGI:3045302]
ENSMUSG00000064225	Prog	-0.928571	0.00223214	0.036339	Paqr9	progestin and adipoQ receptor family member IX [Source:MGI Symbol;Acc:MGI:1922802]
ENSMUSG00000064339	Prog	-0.928571	0.00223214	0.036339	mt-Rnr2	mitochondrially encoded 16S rRNA [Source:MGI Symbol;Acc:MGI:102492]
ENSMUSG00000067149	Prog	-0.928571	0.00223214	0.036339	Jchain	immunoglobulin joining chain [Source:MGI Symbol;Acc:MGI:96493]
ENSMUSG00000067367	Prog	-0.928571	0.00223214	0.036339	Lyar	Ly1 antibody reactive clone [Source:MGI Symbol;Acc:MGI:107470]
ENSMUSG00000068101	Prog	-0.928571	0.00223214	0.036339	Cenpm	centromere protein M [Source:MGI Symbol;Acc:MGI:1913820]
ENSMUSG00000068587	Prog	-0.928571	0.00223214	0.036339	Mgam	maltase-glucoamylase [Source:MGI Symbol;Acc:MGI:1203495]
ENSMUSG00000071226	Prog	-0.928571	0.00223214	0.036339	Cecr2	CECR2, histone acetyl-lysine reader [Source:MGI Symbol;Acc:MGI:1923799]
ENSMUSG00000072599	Prog	-0.928571	0.00223214	0.036339	Ear-ps2	eosinophil-associated, ribonuclease A family, pseudogene 2 [Source:MGI Symbol;Acc:MGI:1890466]
ENSMUSG00000075286	Prog	-0.928571	0.00223214	0.036339	Gm1968	predicted gene 1968 [Source:MGI Symbol;Acc:MGI:3584525]
ENSMUSG00000076523	Prog	-0.928571	0.00223214	0.036339	Igkv15-103	immunoglobulin kappa chain variable 15-103 [Source:MGI Symbol;Acc:MGI:96513]
ENSMUSG00000076598	Prog	-0.928571	0.00223214	0.036339	Igkv3-7	immunoglobulin kappa variable 3-7 [Source:MGI Symbol;Acc:MGI:1330852]
ENSMUSG00000076608	Prog	-0.928571	0.00223214	0.036339	Igkj5	immunoglobulin kappa joining 5 [Source:MGI Symbol;Acc:MGI:1316738]
ENSMUSG00000078122	Prog	-0.928571	0.00223214	0.036339	F630028O10Rik	RIKEN cDNA F630028O10 gene [Source:MGI Symbol;Acc:MGI:3641813]
ENSMUSG00000078652	Prog	-0.928571	0.00223214	0.036339	Psme3	proteaseome (prosome, macropain) activator subunit 3 (PA28 gamma, Ki) [Source:MGI Symbol;Acc:MGI:1096366]
ENSMUSG00000078783	Prog	-0.928571	0.00223214	0.036339	Gm9733	predicted gene 9733 [Source:MGI Symbol;Acc:MGI:3780136]
ENSMUSG00000079557	Prog	-0.928571	0.00223214	0.036339	March2	membrane-associated ring finger (C3HC4) 2 [Source:MGI Symbol;Acc:MGI:1925915]
ENSMUSG00000090166	Prog	-0.928571	0.00223214	0.036339	Ear10	eosinophil-associated, ribonuclease A family, member 10 [Source:MGI Symbol;Acc:MGI:1890464]
ENSMUSG00000090273	Prog	-0.928571	0.00223214	0.036339	Prr22	proline rich 22 [Source:MGI Symbol;Acc:MGI:2685392]
ENSMUSG00000092572	Prog	-0.928571	0.00223214	0.036339	Serpinb10	serine (or cysteine) peptidase inhibitor, clade B (ovalbumin), member 10 [Source:MGI Symbol;Acc:MGI:2138648]
ENSMUSG00000093973	Prog	-0.928571	0.00223214	0.036339	Mrgpra2a	MAS-related GPR, member A2A [Source:MGI Symbol;Acc:MGI:3821888]
ENSMUSG00000094797	Prog	-0.928571	0.00223214	0.036339	Igkv6-15	immunoglobulin kappa variable 6-15 [Source:MGI Symbol;Acc:MGI:1330831]
ENSMUSG00000095159	Prog	-0.928571	0.00223214	0.036339	Tubb4b-ps1	tubulin, beta 4B class IVB, pseudogene 1 [Source:MGI Symbol;Acc:MGI:3642800]
ENSMUSG00000096351	Prog	-0.928571	0.00223214	0.036339	Samd11	sterile alpha motif domain containing 11 [Source:MGI Symbol;Acc:MGI:2446220]
ENSMUSG00000097233	Prog	-0.928571	0.00223214	0.036339	Gm17552	predicted gene, 17552 [Source:MGI Symbol;Acc:MGI:4937186]
ENSMUSG00000101102	Prog	-0.928571	0.00223214	0.036339	Gm28609	predicted gene 28609 [Source:MGI Symbol;Acc:MGI:5579315]
ENSMUSG00000108120	Prog	-0.928571	0.00223214	0.036339	9930120I10Rik	RIKEN cDNA 9930120I10 gene [Source:MGI Symbol;Acc:MGI:1924996]
ENSMUSG00000112071	Prog	-0.928571	0.00223214	0.036339	5430401H09Rik	RIKEN cDNA 5430401H09 gene [Source:MGI Symbol;Acc:MGI:1918646]
ENSMUSG00000059280	Prog	-0.927105	0.00091618	0.0315924	Vpreb2	pre-B lymphocyte gene 2 [Source:MGI Symbol;Acc:MGI:98937]
ENSMUSG00000069268	Prog	-0.927105	0.00091618	0.0315924	Hist1h2bf	histone cluster 1, H2bf [Source:MGI Symbol;Acc:MGI:2448383]
ENSMUSG00000101355	Prog	-0.922172	0.00111082	0.0315924	Hist1h3h	histone cluster 1, H3h [Source:MGI Symbol;Acc:MGI:2448349]
ENSMUSG00000085634	Prog	-0.913223	0.00152914	0.036339	Gm15290	predicted gene 15290 [Source:MGI Symbol;Acc:MGI:3705144]
ENSMUSG00000090336	Prog	-0.913223	0.00152914	0.036339	Cfap97d2	CFAP97 domain containing 2 [Source:MGI Symbol;Acc:MGI:2685952]
ENSMUSG00000103591	Prog	-0.913223	0.00152914	0.036339	Gm38365	predicted gene, 38365 [Source:MGI Symbol;Acc:MGI:5611593]
ENSMUSG00000106420	Prog	-0.913223	0.00152914	0.036339	Gm9245	predicted gene 9245 [Source:MGI Symbol;Acc:MGI:3648326]
ENSMUSG00000000320	Prog	-0.904762	0.00456349	0.0459725	Alox12	arachidonate 12-lipoxygenase [Source:MGI Symbol;Acc:MGI:87998]
ENSMUSG00000000751	Prog	-0.904762	0.00456349	0.0459725	Rpa1	replication protein A1 [Source:MGI Symbol;Acc:MGI:1915525]
ENSMUSG00000001151	Prog	-0.904762	0.00456349	0.0459725	Pcnt	pericentrin (kendrin) [Source:MGI Symbol;Acc:MGI:102722]
ENSMUSG00000001156	Prog	-0.904762	0.00456349	0.0459725	Mxd1	MAX dimerization protein 1 [Source:MGI Symbol;Acc:MGI:96908]
ENSMUSG00000001228	Prog	-0.904762	0.00456349	0.0459725	Uhrf1	ubiquitin-like, containing PHD and RING finger domains, 1 [Source:MGI Symbol;Acc:MGI:1338889]
ENSMUSG00000001403	Prog	-0.904762	0.00456349	0.0459725	Ube2c	ubiquitin-conjugating enzyme E2C [Source:MGI Symbol;Acc:MGI:1915862]
ENSMUSG00000001918	Prog	-0.904762	0.00456349	0.0459725	Slc1a5	solute carrier family 1 (neutral amino acid transporter), member 5 [Source:MGI Symbol;Acc:MGI:105305]
ENSMUSG00000001930	Prog	-0.904762	0.00456349	0.0459725	Vwf	Von Willebrand factor [Source:MGI Symbol;Acc:MGI:98941]
ENSMUSG00000002055	Prog	-0.904762	0.00456349	0.0459725	Spag5	sperm associated antigen 5 [Source:MGI Symbol;Acc:MGI:1927470]
ENSMUSG00000002870	Prog	-0.904762	0.00456349	0.0459725	Mcm2	minichromosome maintenance complex component 2 [Source:MGI Symbol;Acc:MGI:105380]
ENSMUSG00000003526	Prog	-0.904762	0.00456349	0.0459725	Prodh	proline dehydrogenase [Source:MGI Symbol;Acc:MGI:97770]
ENSMUSG00000004099	Prog	-0.904762	0.00456349	0.0459725	Dnmt1	DNA methyltransferase (cytosine-5) 1 [Source:MGI Symbol;Acc:MGI:94912]
ENSMUSG00000004642	Prog	-0.904762	0.00456349	0.0459725	Slbp	stem-loop binding protein [Source:MGI Symbol;Acc:MGI:108402]
ENSMUSG00000004864	Prog	-0.904762	0.00456349	0.0459725	Mapk13	mitogen-activated protein kinase 13 [Source:MGI Symbol;Acc:MGI:1346864]
ENSMUSG00000004880	Prog	-0.904762	0.00456349	0.0459725	Lbr	lamin B receptor [Source:MGI Symbol;Acc:MGI:2138281]
ENSMUSG00000004895	Prog	-0.904762	0.00456349	0.0459725	Prcc	papillary renal cell carcinoma (translocation-associated) [Source:MGI Symbol;Acc:MGI:2137738]
ENSMUSG00000005233	Prog	-0.904762	0.00456349	0.0459725	Spc25	SPC25, NDC80 kinetochore complex component, homolog (S. cerevisiae) [Source:MGI Symbol;Acc:MGI:1913692]
ENSMUSG00000005410	Prog	-0.904762	0.00456349	0.0459725	Mcm5	minichromosome maintenance complex component 5 [Source:MGI Symbol;Acc:MGI:103197]
ENSMUSG00000005447	Prog	-0.904762	0.00456349	0.0459725	Pafah1b3	platelet-activating factor acetylhydrolase, isoform 1b, subunit 3 [Source:MGI Symbol;Acc:MGI:108414]
ENSMUSG00000006345	Prog	-0.904762	0.00456349	0.0459725	Ggt1	gamma-glutamyltransferase 1 [Source:MGI Symbol;Acc:MGI:95706]
ENSMUSG00000006715	Prog	-0.904762	0.00456349	0.0459725	Gmnn	geminin [Source:MGI Symbol;Acc:MGI:1927344]
ENSMUSG00000008393	Prog	-0.904762	0.00456349	0.0459725	Carhsp1	calcium regulated heat stable protein 1 [Source:MGI Symbol;Acc:MGI:1196368]
ENSMUSG00000008690	Prog	-0.904762	0.00456349	0.0459725	Ncaph2	non-SMC condensin II complex, subunit H2 [Source:MGI Symbol;Acc:MGI:1289164]
ENSMUSG00000014030	Prog	-0.904762	0.00456349	0.0459725	Pax5	paired box 5 [Source:MGI Symbol;Acc:MGI:97489]
ENSMUSG00000014791	Prog	-0.904762	0.00456349	0.0459725	Elmo3	engulfment and cell motility 3 [Source:MGI Symbol;Acc:MGI:2679007]
ENSMUSG00000015478	Prog	-0.904762	0.00456349	0.0459725	Rnf5	ring finger protein 5 [Source:MGI Symbol;Acc:MGI:1860076]
ENSMUSG00000015854	Prog	-0.904762	0.00456349	0.0459725	Cd5l	CD5 antigen-like [Source:MGI Symbol;Acc:MGI:1334419]
ENSMUSG00000015880	Prog	-0.904762	0.00456349	0.0459725	Ncapg	non-SMC condensin I complex, subunit G [Source:MGI Symbol;Acc:MGI:1930197]
ENSMUSG00000016253	Prog	-0.904762	0.00456349	0.0459725	Nelfcd	negative elongation factor complex member C/D, Th1l [Source:MGI Symbol;Acc:MGI:1926424]
ENSMUSG00000016756	Prog	-0.904762	0.00456349	0.0459725	Cmah	cytidine monophospho-N-acetylneuraminic acid hydroxylase [Source:MGI Symbol;Acc:MGI:103227]
ENSMUSG00000017002	Prog	-0.904762	0.00456349	0.0459725	Slpi	secretory leukocyte peptidase inhibitor [Source:MGI Symbol;Acc:MGI:109297]
ENSMUSG00000017386	Prog	-0.904762	0.00456349	0.0459725	Traf4	TNF receptor associated factor 4 [Source:MGI Symbol;Acc:MGI:1202880]
ENSMUSG00000017499	Prog	-0.904762	0.00456349	0.0459725	Cdc6	cell division cycle 6 [Source:MGI Symbol;Acc:MGI:1345150]
ENSMUSG00000018446	Prog	-0.904762	0.00456349	0.0459725	C1qbp	complement component 1, q subcomponent binding protein [Source:MGI Symbol;Acc:MGI:1194505]
ENSMUSG00000018659	Prog	-0.904762	0.00456349	0.0459725	Pnpo	pyridoxine 5'-phosphate oxidase [Source:MGI Symbol;Acc:MGI:2144151]
ENSMUSG00000019214	Prog	-0.904762	0.00456349	0.0459725	Chtf18	CTF18, chromosome transmission fidelity factor 18 [Source:MGI Symbol;Acc:MGI:2384887]
ENSMUSG00000019338	Prog	-0.904762	0.00456349	0.0459725	Zfp687	zinc finger protein 687 [Source:MGI Symbol;Acc:MGI:1925516]
ENSMUSG00000019370	Prog	-0.904762	0.00456349	0.0459725	Calm3	calmodulin 3 [Source:MGI Symbol;Acc:MGI:103249]
ENSMUSG00000019564	Prog	-0.904762	0.00456349	0.0459725	Arid3a	AT rich interactive domain 3A (BRIGHT-like) [Source:MGI Symbol;Acc:MGI:1328360]
ENSMUSG00000019961	Prog	-0.904762	0.00456349	0.0459725	Tmpo	thymopoietin [Source:MGI Symbol;Acc:MGI:106920]
ENSMUSG00000019982	Prog	-0.904762	0.00456349	0.0459725	Myb	myeloblastosis oncogene [Source:MGI Symbol;Acc:MGI:97249]
ENSMUSG00000020124	Prog	-0.904762	0.00456349	0.0459725	Usp15	ubiquitin specific peptidase 15 [Source:MGI Symbol;Acc:MGI:101857]
ENSMUSG00000020167	Prog	-0.904762	0.00456349	0.0459725	Tcf3	transcription factor 3 [Source:MGI Symbol;Acc:MGI:98510]
ENSMUSG00000020248	Prog	-0.904762	0.00456349	0.0459725	Nfyb	nuclear transcription factor-Y beta [Source:MGI Symbol;Acc:MGI:97317]
ENSMUSG00000020330	Prog	-0.904762	0.00456349	0.0459725	Hmmr	hyaluronan mediated motility receptor (RHAMM) [Source:MGI Symbol;Acc:MGI:104667]
ENSMUSG00000020340	Prog	-0.904762	0.00456349	0.0459725	Cyfip2	cytoplasmic FMR1 interacting protein 2 [Source:MGI Symbol;Acc:MGI:1924134]
ENSMUSG00000020601	Prog	-0.904762	0.00456349	0.0459725	Trib2	tribbles pseudokinase 2 [Source:MGI Symbol;Acc:MGI:2145021]
ENSMUSG00000020629	Prog	-0.904762	0.00456349	0.0459725	Adi1	acireductone dioxygenase 1 [Source:MGI Symbol;Acc:MGI:2144929]
ENSMUSG00000020689	Prog	-0.904762	0.00456349	0.0459725	Itgb3	integrin beta 3 [Source:MGI Symbol;Acc:MGI:96612]
ENSMUSG00000020701	Prog	-0.904762	0.00456349	0.0459725	Tmem132e	transmembrane protein 132E [Source:MGI Symbol;Acc:MGI:2685490]
ENSMUSG00000020732	Prog	-0.904762	0.00456349	0.0459725	Rab37	RAB37, member RAS oncogene family [Source:MGI Symbol;Acc:MGI:1929945]
ENSMUSG00000020739	Prog	-0.904762	0.00456349	0.0459725	Nup85	nucleoporin 85 [Source:MGI Symbol;Acc:MGI:3046173]
ENSMUSG00000020788	Prog	-0.904762	0.00456349	0.0459725	Atp2a3	ATPase, Ca++ transporting, ubiquitous [Source:MGI Symbol;Acc:MGI:1194503]
ENSMUSG00000020897	Prog	-0.904762	0.00456349	0.0459725	Aurkb	aurora kinase B [Source:MGI Symbol;Acc:MGI:107168]
ENSMUSG00000021048	Prog	-0.904762	0.00456349	0.0459725	Mthfd1	methylenetetrahydrofolate dehydrogenase (NADP+ dependent), methenyltetrahydrofolate cyclohydrolase, formyltetrahydrofolate synthase [Source:MGI Symbol;Acc:MGI:1342005]
ENSMUSG00000021572	Prog	-0.904762	0.00456349	0.0459725	Cep72	centrosomal protein 72 [Source:MGI Symbol;Acc:MGI:1921720]
ENSMUSG00000021609	Prog	-0.904762	0.00456349	0.0459725	Slc6a3	solute carrier family 6 (neurotransmitter transporter, dopamine), member 3 [Source:MGI Symbol;Acc:MGI:94862]
ENSMUSG00000021675	Prog	-0.904762	0.00456349	0.0459725	F2rl2	coagulation factor II (thrombin) receptor-like 2 [Source:MGI Symbol;Acc:MGI:1298208]
ENSMUSG00000021693	Prog	-0.904762	0.00456349	0.0459725	Kif2a	kinesin family member 2A [Source:MGI Symbol;Acc:MGI:108390]
ENSMUSG00000021697	Prog	-0.904762	0.00456349	0.0459725	Depdc1b	DEP domain containing 1B [Source:MGI Symbol;Acc:MGI:2145425]
ENSMUSG00000021811	Prog	-0.904762	0.00456349	0.0459725	Dnajc9	DnaJ heat shock protein family (Hsp40) member C9 [Source:MGI Symbol;Acc:MGI:1915326]
ENSMUSG00000021965	Prog	-0.904762	0.00456349	0.0459725	Ska3	spindle and kinetochore associated complex subunit 3 [Source:MGI Symbol;Acc:MGI:3041235]
ENSMUSG00000021986	Prog	-0.904762	0.00456349	0.0459725	Amer2	APC membrane recruitment 2 [Source:MGI Symbol;Acc:MGI:1919375]
ENSMUSG00000022034	Prog	-0.904762	0.00456349	0.0459725	Esco2	establishment of sister chromatid cohesion N-acetyltransferase 2 [Source:MGI Symbol;Acc:MGI:1919238]
ENSMUSG00000022051	Prog	-0.904762	0.00456349	0.0459725	Bnip3l	BCL2/adenovirus E1B interacting protein 3-like [Source:MGI Symbol;Acc:MGI:1332659]
ENSMUSG00000022100	Prog	-0.904762	0.00456349	0.0459725	Xpo7	exportin 7 [Source:MGI Symbol;Acc:MGI:1929705]
ENSMUSG00000022157	Prog	-0.904762	0.00456349	0.0459725	Mcpt8	mast cell protease 8 [Source:MGI Symbol;Acc:MGI:1261780]
ENSMUSG00000022214	Prog	-0.904762	0.00456349	0.0459725	Dcaf11	DDB1 and CUL4 associated factor 11 [Source:MGI Symbol;Acc:MGI:90168]
ENSMUSG00000022369	Prog	-0.904762	0.00456349	0.0459725	Mtbp	Mdm2, transformed 3T3 cell double minute p53 binding protein [Source:MGI Symbol;Acc:MGI:2146005]
ENSMUSG00000022422	Prog	-0.904762	0.00456349	0.0459725	Dscc1	DNA replication and sister chromatid cohesion 1 [Source:MGI Symbol;Acc:MGI:1919357]
ENSMUSG00000022710	Prog	-0.904762	0.00456349	0.0459725	Usp7	ubiquitin specific peptidase 7 [Source:MGI Symbol;Acc:MGI:2182061]
ENSMUSG00000022840	Prog	-0.904762	0.00456349	0.0459725	Adcy5	adenylate cyclase 5 [Source:MGI Symbol;Acc:MGI:99673]
ENSMUSG00000022899	Prog	-0.904762	0.00456349	0.0459725	Slc15a2	solute carrier family 15 (H+/peptide transporter), member 2 [Source:MGI Symbol;Acc:MGI:1890457]
ENSMUSG00000023015	Prog	-0.904762	0.00456349	0.0459725	Racgap1	Rac GTPase-activating protein 1 [Source:MGI Symbol;Acc:MGI:1349423]
ENSMUSG00000023828	Prog	-0.904762	0.00456349	0.0459725	Slc22a3	solute carrier family 22 (organic cation transporter), member 3 [Source:MGI Symbol;Acc:MGI:1333817]
ENSMUSG00000023927	Prog	-0.904762	0.00456349	0.0459725	Satb1	special AT-rich sequence binding protein 1 [Source:MGI Symbol;Acc:MGI:105084]
ENSMUSG00000023940	Prog	-0.904762	0.00456349	0.0459725	Sgo1	shugoshin 1 [Source:MGI Symbol;Acc:MGI:1919665]
ENSMUSG00000024008	Prog	-0.904762	0.00456349	0.0459725	Cpne5	copine V [Source:MGI Symbol;Acc:MGI:2385908]
ENSMUSG00000024352	Prog	-0.904762	0.00456349	0.0459725	Spata24	spermatogenesis associated 24 [Source:MGI Symbol;Acc:MGI:1918492]
ENSMUSG00000024680	Prog	-0.904762	0.00456349	0.0459725	Ms4a2	membrane-spanning 4-domains, subfamily A, member 2 [Source:MGI Symbol;Acc:MGI:95495]
ENSMUSG00000024742	Prog	-0.904762	0.00456349	0.0459725	Fen1	flap structure specific endonuclease 1 [Source:MGI Symbol;Acc:MGI:102779]
ENSMUSG00000024787	Prog	-0.904762	0.00456349	0.0459725	Snx15	sorting nexin 15 [Source:MGI Symbol;Acc:MGI:1916274]
ENSMUSG00000024937	Prog	-0.904762	0.00456349	0.0459725	Ehbp1l1	EH domain binding protein 1-like 1 [Source:MGI Symbol;Acc:MGI:3612340]
ENSMUSG00000025001	Prog	-0.904762	0.00456349	0.0459725	Hells	helicase, lymphoid specific [Source:MGI Symbol;Acc:MGI:106209]
ENSMUSG00000025025	Prog	-0.904762	0.00456349	0.0459725	Mxi1	MAX interactor 1, dimerization protein [Source:MGI Symbol;Acc:MGI:97245]
ENSMUSG00000025026	Prog	-0.904762	0.00456349	0.0459725	Add3	adducin 3 (gamma) [Source:MGI Symbol;Acc:MGI:1351615]
ENSMUSG00000025358	Prog	-0.904762	0.00456349	0.0459725	Cdk2	cyclin-dependent kinase 2 [Source:MGI Symbol;Acc:MGI:104772]
ENSMUSG00000025395	Prog	-0.904762	0.00456349	0.0459725	Prim1	DNA primase, p49 subunit [Source:MGI Symbol;Acc:MGI:97757]
ENSMUSG00000025572	Prog	-0.904762	0.00456349	0.0459725	Tmc6	transmembrane channel-like gene family 6 [Source:MGI Symbol;Acc:MGI:1098686]
ENSMUSG00000025728	Prog	-0.904762	0.00456349	0.0459725	Pigq	phosphatidylinositol glycan anchor biosynthesis, class Q [Source:MGI Symbol;Acc:MGI:1333114]
ENSMUSG00000025754	Prog	-0.904762	0.00456349	0.0459725	Agbl1	ATP/GTP binding protein-like 1 [Source:MGI Symbol;Acc:MGI:3646469]
ENSMUSG00000025762	Prog	-0.904762	0.00456349	0.0459725	Larp1b	La ribonucleoprotein domain family, member 1B [Source:MGI Symbol;Acc:MGI:1914604]
ENSMUSG00000026027	Prog	-0.904762	0.00456349	0.0459725	Stradb	STE20-related kinase adaptor beta [Source:MGI Symbol;Acc:MGI:2144047]
ENSMUSG00000026134	Prog	-0.904762	0.00456349	0.0459725	Prim2	DNA primase, p58 subunit [Source:MGI Symbol;Acc:MGI:97758]
ENSMUSG00000026167	Prog	-0.904762	0.00456349	0.0459725	Wnt10a	wingless-type MMTV integration site family, member 10A [Source:MGI Symbol;Acc:MGI:108071]
ENSMUSG00000026196	Prog	-0.904762	0.00456349	0.0459725	Bard1	BRCA1 associated RING domain 1 [Source:MGI Symbol;Acc:MGI:1328361]
ENSMUSG00000026281	Prog	-0.904762	0.00456349	0.0459725	Dtymk	deoxythymidylate kinase [Source:MGI Symbol;Acc:MGI:108396]
ENSMUSG00000026311	Prog	-0.904762	0.00456349	0.0459725	Asb1	ankyrin repeat and SOCS box-containing 1 [Source:MGI Symbol;Acc:MGI:1929735]
ENSMUSG00000026457	Prog	-0.904762	0.00456349	0.0459725	Adipor1	adiponectin receptor 1 [Source:MGI Symbol;Acc:MGI:1919924]
ENSMUSG00000026532	Prog	-0.904762	0.00456349	0.0459725	Spta1	spectrin alpha, erythrocytic 1 [Source:MGI Symbol;Acc:MGI:98385]
ENSMUSG00000026576	Prog	-0.904762	0.00456349	0.0459725	Atp1b1	ATPase, Na+/K+ transporting, beta 1 polypeptide [Source:MGI Symbol;Acc:MGI:88108]
ENSMUSG00000026614	Prog	-0.904762	0.00456349	0.0459725	Slc30a10	solute carrier family 30, member 10 [Source:MGI Symbol;Acc:MGI:2685058]
ENSMUSG00000026669	Prog	-0.904762	0.00456349	0.0459725	Mcm10	minichromosome maintenance 10 replication initiation factor [Source:MGI Symbol;Acc:MGI:1917274]
ENSMUSG00000026688	Prog	-0.904762	0.00456349	0.0459725	Mgst3	microsomal glutathione S-transferase 3 [Source:MGI Symbol;Acc:MGI:1913697]
ENSMUSG00000026721	Prog	-0.904762	0.00456349	0.0459725	Rabgap1l	RAB GTPase activating protein 1-like [Source:MGI Symbol;Acc:MGI:1352507]
ENSMUSG00000026827	Prog	-0.904762	0.00456349	0.0459725	Gpd2	glycerol phosphate dehydrogenase 2, mitochondrial [Source:MGI Symbol;Acc:MGI:99778]
ENSMUSG00000027115	Prog	-0.904762	0.00456349	0.0459725	Kif18a	kinesin family member 18A [Source:MGI Symbol;Acc:MGI:2446977]
ENSMUSG00000027326	Prog	-0.904762	0.00456349	0.0459725	Knl1	kinetochore scaffold 1 [Source:MGI Symbol;Acc:MGI:1923714]
ENSMUSG00000027367	Prog	-0.904762	0.00456349	0.0459725	Stard7	START domain containing 7 [Source:MGI Symbol;Acc:MGI:2139090]
ENSMUSG00000027489	Prog	-0.904762	0.00456349	0.0459725	Necab3	N-terminal EF-hand calcium binding protein 3 [Source:MGI Symbol;Acc:MGI:1861721]
ENSMUSG00000027593	Prog	-0.904762	0.00456349	0.0459725	Raly	hnRNP-associated with lethal yellow [Source:MGI Symbol;Acc:MGI:97850]
ENSMUSG00000027605	Prog	-0.904762	0.00456349	0.0459725	Acss2	acyl-CoA synthetase short-chain family member 2 [Source:MGI Symbol;Acc:MGI:1890410]
ENSMUSG00000027699	Prog	-0.904762	0.00456349	0.0459725	Ect2	ect2 oncogene [Source:MGI Symbol;Acc:MGI:95281]
ENSMUSG00000028542	Prog	-0.904762	0.00456349	0.0459725	Slc6a9	solute carrier family 6 (neurotransmitter transporter, glycine), member 9 [Source:MGI Symbol;Acc:MGI:95760]
ENSMUSG00000028717	Prog	-0.904762	0.00456349	0.0459725	Tal1	T cell acute lymphocytic leukemia 1 [Source:MGI Symbol;Acc:MGI:98480]
ENSMUSG00000028971	Prog	-0.904762	0.00456349	0.0459725	Cort	cortistatin [Source:MGI Symbol;Acc:MGI:109538]
ENSMUSG00000029177	Prog	-0.904762	0.00456349	0.0459725	Cenpa	centromere protein A [Source:MGI Symbol;Acc:MGI:88375]
ENSMUSG00000029373	Prog	-0.904762	0.00456349	0.0459725	Pf4	platelet factor 4 [Source:MGI Symbol;Acc:MGI:1888711]
ENSMUSG00000029438	Prog	-0.904762	0.00456349	0.0459725	Bcl7a	B cell CLL/lymphoma 7A [Source:MGI Symbol;Acc:MGI:1924295]
ENSMUSG00000029780	Prog	-0.904762	0.00456349	0.0459725	Nt5c3	5'-nucleotidase, cytosolic III [Source:MGI Symbol;Acc:MGI:1927186]
ENSMUSG00000029910	Prog	-0.904762	0.00456349	0.0459725	Mad2l1	MAD2 mitotic arrest deficient-like 1 [Source:MGI Symbol;Acc:MGI:1860374]
ENSMUSG00000030091	Prog	-0.904762	0.00456349	0.0459725	Nup210	nucleoporin 210 [Source:MGI Symbol;Acc:MGI:1859555]
ENSMUSG00000030159	Prog	-0.904762	0.00456349	0.0459725	Clec1b	C-type lectin domain family 1, member b [Source:MGI Symbol;Acc:MGI:1913287]
ENSMUSG00000030263	Prog	-0.904762	0.00456349	0.0459725	Lrmp	lymphoid-restricted membrane protein [Source:MGI Symbol;Acc:MGI:108424]
ENSMUSG00000030468	Prog	-0.904762	0.00456349	0.0459725	Siglecg	sialic acid binding Ig-like lectin G [Source:MGI Symbol;Acc:MGI:2443630]
ENSMUSG00000030652	Prog	-0.904762	0.00456349	0.0459725	Coq7	demethyl-Q 7 [Source:MGI Symbol;Acc:MGI:107207]
ENSMUSG00000030835	Prog	-0.904762	0.00456349	0.0459725	Nomo1	nodal modulator 1 [Source:MGI Symbol;Acc:MGI:2385850]
ENSMUSG00000030878	Prog	-0.904762	0.00456349	0.0459725	Cdr2	cerebellar degeneration-related 2 [Source:MGI Symbol;Acc:MGI:1100885]
ENSMUSG00000031303	Prog	-0.904762	0.00456349	0.0459725	Map3k15	mitogen-activated protein kinase kinase kinase 15 [Source:MGI Symbol;Acc:MGI:2448588]
ENSMUSG00000031546	Prog	-0.904762	0.00456349	0.0459725	Gins4	GINS complex subunit 4 (Sld5 homolog) [Source:MGI Symbol;Acc:MGI:1923847]
ENSMUSG00000031698	Prog	-0.904762	0.00456349	0.0459725	Mylk3	myosin light chain kinase 3 [Source:MGI Symbol;Acc:MGI:2443063]
ENSMUSG00000031766	Prog	-0.904762	0.00456349	0.0459725	Slc12a3	solute carrier family 12, member 3 [Source:MGI Symbol;Acc:MGI:108114]
ENSMUSG00000031786	Prog	-0.904762	0.00456349	0.0459725	Drc7	dynein regulatory complex subunit 7 [Source:MGI Symbol;Acc:MGI:2685616]
ENSMUSG00000031822	Prog	-0.904762	0.00456349	0.0459725	Gse1	genetic suppressor element 1, coiled-coil protein [Source:MGI Symbol;Acc:MGI:1098275]
ENSMUSG00000031861	Prog	-0.904762	0.00456349	0.0459725	Lpar2	lysophosphatidic acid receptor 2 [Source:MGI Symbol;Acc:MGI:1858422]
ENSMUSG00000032053	Prog	-0.904762	0.00456349	0.0459725	Pou2af1	POU domain, class 2, associating factor 1 [Source:MGI Symbol;Acc:MGI:105086]
ENSMUSG00000032204	Prog	-0.904762	0.00456349	0.0459725	Aqp9	aquaporin 9 [Source:MGI Symbol;Acc:MGI:1891066]
ENSMUSG00000032221	Prog	-0.904762	0.00456349	0.0459725	Mns1	meiosis-specific nuclear structural protein 1 [Source:MGI Symbol;Acc:MGI:107933]
ENSMUSG00000032456	Prog	-0.904762	0.00456349	0.0459725	Nmnat3	nicotinamide nucleotide adenylyltransferase 3 [Source:MGI Symbol;Acc:MGI:1921330]
ENSMUSG00000032586	Prog	-0.904762	0.00456349	0.0459725	Traip	TRAF-interacting protein [Source:MGI Symbol;Acc:MGI:1096377]
ENSMUSG00000032854	Prog	-0.904762	0.00456349	0.0459725	Ugt8a	UDP galactosyltransferase 8A [Source:MGI Symbol;Acc:MGI:109522]
ENSMUSG00000033508	Prog	-0.904762	0.00456349	0.0459725	Asprv1	aspartic peptidase, retroviral-like 1 [Source:MGI Symbol;Acc:MGI:1915105]
ENSMUSG00000033688	Prog	-0.904762	0.00456349	0.0459725	1300017J02Rik	RIKEN cDNA 1300017J02 gene [Source:MGI Symbol;Acc:MGI:1919025]
ENSMUSG00000034156	Prog	-0.904762	0.00456349	0.0459725	Tspoap1	TSPO associated protein 1 [Source:MGI Symbol;Acc:MGI:2450877]
ENSMUSG00000034165	Prog	-0.904762	0.00456349	0.0459725	Ccnd3	cyclin D3 [Source:MGI Symbol;Acc:MGI:88315]
ENSMUSG00000034723	Prog	-0.904762	0.00456349	0.0459725	Tmx4	thioredoxin-related transmembrane protein 4 [Source:MGI Symbol;Acc:MGI:106558]
ENSMUSG00000035064	Prog	-0.904762	0.00456349	0.0459725	Eef2k	eukaryotic elongation factor-2 kinase [Source:MGI Symbol;Acc:MGI:1195261]
ENSMUSG00000035958	Prog	-0.904762	0.00456349	0.0459725	Tdp2	tyrosyl-DNA phosphodiesterase 2 [Source:MGI Symbol;Acc:MGI:1860486]
ENSMUSG00000035967	Prog	-0.904762	0.00456349	0.0459725	Ints6l	integrator complex subunit 6 like [Source:MGI Symbol;Acc:MGI:2442593]
ENSMUSG00000036223	Prog	-0.904762	0.00456349	0.0459725	Ska1	spindle and kinetochore associated complex subunit 1 [Source:MGI Symbol;Acc:MGI:1913718]
ENSMUSG00000036411	Prog	-0.904762	0.00456349	0.0459725	9530077C05Rik	RIKEN cDNA 9530077C05 gene [Source:MGI Symbol;Acc:MGI:1915533]
ENSMUSG00000036768	Prog	-0.904762	0.00456349	0.0459725	Kif15	kinesin family member 15 [Source:MGI Symbol;Acc:MGI:1098258]
ENSMUSG00000036814	Prog	-0.904762	0.00456349	0.0459725	Slc6a20a	solute carrier family 6 (neurotransmitter transporter), member 20A [Source:MGI Symbol;Acc:MGI:2143217]
ENSMUSG00000036882	Prog	-0.904762	0.00456349	0.0459725	Arhgap33	Rho GTPase activating protein 33 [Source:MGI Symbol;Acc:MGI:2673998]
ENSMUSG00000037243	Prog	-0.904762	0.00456349	0.0459725	Zfp692	zinc finger protein 692 [Source:MGI Symbol;Acc:MGI:2144276]
ENSMUSG00000037313	Prog	-0.904762	0.00456349	0.0459725	Tacc3	transforming, acidic coiled-coil containing protein 3 [Source:MGI Symbol;Acc:MGI:1341163]
ENSMUSG00000037336	Prog	-0.904762	0.00456349	0.0459725	Mfsd2b	major facilitator superfamily domain containing 2B [Source:MGI Symbol;Acc:MGI:3583946]
ENSMUSG00000037544	Prog	-0.904762	0.00456349	0.0459725	Dlgap5	DLG associated protein 5 [Source:MGI Symbol;Acc:MGI:2183453]
ENSMUSG00000037572	Prog	-0.904762	0.00456349	0.0459725	Wdhd1	WD repeat and HMG-box DNA binding protein 1 [Source:MGI Symbol;Acc:MGI:2443514]
ENSMUSG00000037894	Prog	-0.904762	0.00456349	0.0459725	H2afz	H2A histone family, member Z [Source:MGI Symbol;Acc:MGI:1888388]
ENSMUSG00000038644	Prog	-0.904762	0.00456349	0.0459725	Pold1	polymerase (DNA directed), delta 1, catalytic subunit [Source:MGI Symbol;Acc:MGI:97741]
ENSMUSG00000038740	Prog	-0.904762	0.00456349	0.0459725	Mvb12b	multivesicular body subunit 12B [Source:MGI Symbol;Acc:MGI:1919793]
ENSMUSG00000038893	Prog	-0.904762	0.00456349	0.0459725	Fam117a	family with sequence similarity 117, member A [Source:MGI Symbol;Acc:MGI:2144564]
ENSMUSG00000038910	Prog	-0.904762	0.00456349	0.0459725	Plcl2	phospholipase C-like 2 [Source:MGI Symbol;Acc:MGI:1352756]
ENSMUSG00000038949	Prog	-0.904762	0.00456349	0.0459725	Cnst	consortin, connexin sorting protein [Source:MGI Symbol;Acc:MGI:2445141]
ENSMUSG00000039196	Prog	-0.904762	0.00456349	0.0459725	Orm1	orosomucoid 1 [Source:MGI Symbol;Acc:MGI:97443]
ENSMUSG00000039244	Prog	-0.904762	0.00456349	0.0459725	E130309D02Rik	RIKEN cDNA E130309D02 gene [Source:MGI Symbol;Acc:MGI:2442621]
ENSMUSG00000039396	Prog	-0.904762	0.00456349	0.0459725	Neil3	nei like 3 (E. coli) [Source:MGI Symbol;Acc:MGI:2384588]
ENSMUSG00000040009	Prog	-0.904762	0.00456349	0.0459725	Gnaz	guanine nucleotide binding protein, alpha z subunit [Source:MGI Symbol;Acc:MGI:95780]
ENSMUSG00000040204	Prog	-0.904762	0.00456349	0.0459725	Pclaf	PCNA clamp associated factor [Source:MGI Symbol;Acc:MGI:1915276]
ENSMUSG00000040331	Prog	-0.904762	0.00456349	0.0459725	Nsmce4a	NSE4 homolog A, SMC5-SMC6 complex component [Source:MGI Symbol;Acc:MGI:1915122]
ENSMUSG00000040432	Prog	-0.904762	0.00456349	0.0459725	Ltb4r2	leukotriene B4 receptor 2 [Source:MGI Symbol;Acc:MGI:1888501]
ENSMUSG00000040466	Prog	-0.904762	0.00456349	0.0459725	Blvrb	biliverdin reductase B (flavin reductase (NADPH)) [Source:MGI Symbol;Acc:MGI:2385271]
ENSMUSG00000040746	Prog	-0.904762	0.00456349	0.0459725	Rnf167	ring finger protein 167 [Source:MGI Symbol;Acc:MGI:1917760]
ENSMUSG00000040771	Prog	-0.904762	0.00456349	0.0459725	Oard1	O-acyl-ADP-ribose deacylase 1 [Source:MGI Symbol;Acc:MGI:2146818]
ENSMUSG00000041147	Prog	-0.904762	0.00456349	0.0459725	Brca2	breast cancer 2, early onset [Source:MGI Symbol;Acc:MGI:109337]
ENSMUSG00000041498	Prog	-0.904762	0.00456349	0.0459725	Kif14	kinesin family member 14 [Source:MGI Symbol;Acc:MGI:1098226]
ENSMUSG00000041538	Prog	-0.904762	0.00456349	0.0459725	H2-Ob	histocompatibility 2, O region beta locus [Source:MGI Symbol;Acc:MGI:95925]
ENSMUSG00000041859	Prog	-0.904762	0.00456349	0.0459725	Mcm3	minichromosome maintenance complex component 3 [Source:MGI Symbol;Acc:MGI:101845]
ENSMUSG00000041930	Prog	-0.904762	0.00456349	0.0459725	Fam222a	family with sequence similarity 222, member A [Source:MGI Symbol;Acc:MGI:3605543]
ENSMUSG00000042029	Prog	-0.904762	0.00456349	0.0459725	Ncapg2	non-SMC condensin II complex, subunit G2 [Source:MGI Symbol;Acc:MGI:1923294]
ENSMUSG00000042155	Prog	-0.904762	0.00456349	0.0459725	Klhl23	kelch-like 23 [Source:MGI Symbol;Acc:MGI:2683536]
ENSMUSG00000042246	Prog	-0.904762	0.00456349	0.0459725	Tmc7	transmembrane channel-like gene family 7 [Source:MGI Symbol;Acc:MGI:2443317]
ENSMUSG00000042292	Prog	-0.904762	0.00456349	0.0459725	Mkl1	MKL (megakaryoblastic leukemia)/myocardin-like 1 [Source:MGI Symbol;Acc:MGI:2384495]
ENSMUSG00000042417	Prog	-0.904762	0.00456349	0.0459725	Ccno	cyclin O [Source:MGI Symbol;Acc:MGI:2145534]
ENSMUSG00000042489	Prog	-0.904762	0.00456349	0.0459725	Clspn	claspin [Source:MGI Symbol;Acc:MGI:2445153]
ENSMUSG00000042678	Prog	-0.904762	0.00456349	0.0459725	Myo15	myosin XV [Source:MGI Symbol;Acc:MGI:1261811]
ENSMUSG00000043243	Prog	-0.904762	0.00456349	0.0459725	Fam129c	family with sequence similarity 129, member C [Source:MGI Symbol;Acc:MGI:3686743]
ENSMUSG00000043881	Prog	-0.904762	0.00456349	0.0459725	Kbtbd7	kelch repeat and BTB (POZ) domain containing 7 [Source:MGI Symbol;Acc:MGI:2685141]
ENSMUSG00000044229	Prog	-0.904762	0.00456349	0.0459725	Nxpe4	neurexophilin and PC-esterase domain family, member 4 [Source:MGI Symbol;Acc:MGI:1924792]
ENSMUSG00000045799	Prog	-0.904762	0.00456349	0.0459725	Gm9800	predicted gene 9800 [Source:MGI Symbol;Acc:MGI:3710580]
ENSMUSG00000045928	Prog	-0.904762	0.00456349	0.0459725	4933440M02Rik	RIKEN cDNA 4933440M02 gene [Source:MGI Symbol;Acc:MGI:1918458]
ENSMUSG00000045973	Prog	-0.904762	0.00456349	0.0459725	Slc25a51	solute carrier family 25, member 51 [Source:MGI Symbol;Acc:MGI:2684984]
ENSMUSG00000046179	Prog	-0.904762	0.00456349	0.0459725	E2f8	E2F transcription factor 8 [Source:MGI Symbol;Acc:MGI:1922038]
ENSMUSG00000046230	Prog	-0.904762	0.00456349	0.0459725	Vps13a	vacuolar protein sorting 13A [Source:MGI Symbol;Acc:MGI:2444304]
ENSMUSG00000047181	Prog	-0.904762	0.00456349	0.0459725	Samd14	sterile alpha motif domain containing 14 [Source:MGI Symbol;Acc:MGI:2384945]
ENSMUSG00000047369	Prog	-0.904762	0.00456349	0.0459725	Dnah14	dynein, axonemal, heavy chain 14 [Source:MGI Symbol;Acc:MGI:2444525]
ENSMUSG00000047842	Prog	-0.904762	0.00456349	0.0459725	Diras2	DIRAS family, GTP-binding RAS-like 2 [Source:MGI Symbol;Acc:MGI:1915453]
ENSMUSG00000047953	Prog	-0.904762	0.00456349	0.0459725	Gp5	glycoprotein 5 (platelet) [Source:MGI Symbol;Acc:MGI:1096363]
ENSMUSG00000049493	Prog	-0.904762	0.00456349	0.0459725	Pls1	plastin 1 (I-isoform) [Source:MGI Symbol;Acc:MGI:104809]
ENSMUSG00000049969	Prog	-0.904762	0.00456349	0.0459725	Plekhf2	pleckstrin homology domain containing, family F (with FYVE domain) member 2 [Source:MGI Symbol;Acc:MGI:1919051]
ENSMUSG00000050138	Prog	-0.904762	0.00456349	0.0459725	Kcnk12	potassium channel, subfamily K, member 12 [Source:MGI Symbol;Acc:MGI:2684043]
ENSMUSG00000050627	Prog	-0.904762	0.00456349	0.0459725	Gpd1l	glycerol-3-phosphate dehydrogenase 1-like [Source:MGI Symbol;Acc:MGI:1289257]
ENSMUSG00000051235	Prog	-0.904762	0.00456349	0.0459725	Gen1	GEN1, Holliday junction 5' flap endonuclease [Source:MGI Symbol;Acc:MGI:2443149]
ENSMUSG00000051502	Prog	-0.904762	0.00456349	0.0459725	Ufsp1	UFM1-specific peptidase 1 [Source:MGI Symbol;Acc:MGI:1917490]
ENSMUSG00000051768	Prog	-0.904762	0.00456349	0.0459725	Xrcc1	X-ray repair complementing defective repair in Chinese hamster cells 1 [Source:MGI Symbol;Acc:MGI:99137]
ENSMUSG00000052565	Prog	-0.904762	0.00456349	0.0459725	Hist1h1d	histone cluster 1, H1d [Source:MGI Symbol;Acc:MGI:107502]
ENSMUSG00000052572	Prog	-0.904762	0.00456349	0.0459725	Dlg2	discs large MAGUK scaffold protein 2 [Source:MGI Symbol;Acc:MGI:1344351]
ENSMUSG00000052798	Prog	-0.904762	0.00456349	0.0459725	Nup107	nucleoporin 107 [Source:MGI Symbol;Acc:MGI:2143854]
ENSMUSG00000053398	Prog	-0.904762	0.00456349	0.0459725	Phgdh	3-phosphoglycerate dehydrogenase [Source:MGI Symbol;Acc:MGI:1355330]
ENSMUSG00000053436	Prog	-0.904762	0.00456349	0.0459725	Mapk14	mitogen-activated protein kinase 14 [Source:MGI Symbol;Acc:MGI:1346865]
ENSMUSG00000054191	Prog	-0.904762	0.00456349	0.0459725	Klf1	Kruppel-like factor 1 (erythroid) [Source:MGI Symbol;Acc:MGI:1342771]
ENSMUSG00000054733	Prog	-0.904762	0.00456349	0.0459725	Msra	methionine sulfoxide reductase A [Source:MGI Symbol;Acc:MGI:106916]
ENSMUSG00000056531	Prog	-0.904762	0.00456349	0.0459725	Ccdc18	coiled-coil domain containing 18 [Source:MGI Symbol;Acc:MGI:1922974]
ENSMUSG00000057337	Prog	-0.904762	0.00456349	0.0459725	Chst3	carbohydrate (chondroitin 6/keratan) sulfotransferase 3 [Source:MGI Symbol;Acc:MGI:1858224]
ENSMUSG00000057388	Prog	-0.904762	0.00456349	0.0459725	Mrpl18	mitochondrial ribosomal protein L18 [Source:MGI Symbol;Acc:MGI:1914931]
ENSMUSG00000058022	Prog	-0.904762	0.00456349	0.0459725	Adtrp	androgen dependent TFPI regulating protein [Source:MGI Symbol;Acc:MGI:1924596]
ENSMUSG00000058301	Prog	-0.904762	0.00456349	0.0459725	Upf1	UPF1 regulator of nonsense transcripts homolog (yeast) [Source:MGI Symbol;Acc:MGI:107995]
ENSMUSG00000058440	Prog	-0.904762	0.00456349	0.0459725	Nrf1	nuclear respiratory factor 1 [Source:MGI Symbol;Acc:MGI:1332235]
ENSMUSG00000059363	Prog	-0.904762	0.00456349	0.0459725	Fxn	frataxin [Source:MGI Symbol;Acc:MGI:1096879]
ENSMUSG00000059791	Prog	-0.904762	0.00456349	0.0459725	Nrm	nurim (nuclear envelope membrane protein) [Source:MGI Symbol;Acc:MGI:2146855]
ENSMUSG00000059811	Prog	-0.904762	0.00456349	0.0459725	Atl2	atlastin GTPase 2 [Source:MGI Symbol;Acc:MGI:1929492]
ENSMUSG00000060992	Prog	-0.904762	0.00456349	0.0459725	Copz1	coatomer protein complex, subunit zeta 1 [Source:MGI Symbol;Acc:MGI:1929063]
ENSMUSG00000061533	Prog	-0.904762	0.00456349	0.0459725	Cep128	centrosomal protein 128 [Source:MGI Symbol;Acc:MGI:1922466]
ENSMUSG00000062588	Prog	-0.904762	0.00456349	0.0459725	Gm6104	predicted gene 6104 [Source:MGI Symbol;Acc:MGI:3648587]
ENSMUSG00000062647	Prog	-0.904762	0.00456349	0.0459725	Rpl7a	ribosomal protein L7A [Source:MGI Symbol;Acc:MGI:1353472]
ENSMUSG00000062729	Prog	-0.904762	0.00456349	0.0459725	Ppox	protoporphyrinogen oxidase [Source:MGI Symbol;Acc:MGI:104968]
ENSMUSG00000063450	Prog	-0.904762	0.00456349	0.0459725	Syne2	spectrin repeat containing, nuclear envelope 2 [Source:MGI Symbol;Acc:MGI:2449316]
ENSMUSG00000063646	Prog	-0.904762	0.00456349	0.0459725	Jakmip1	janus kinase and microtubule interacting protein 1 [Source:MGI Symbol;Acc:MGI:1923321]
ENSMUSG00000066364	Prog	-0.904762	0.00456349	0.0459725	Serpina3b	serine (or cysteine) peptidase inhibitor, clade A, member 3B [Source:MGI Symbol;Acc:MGI:2182835]
ENSMUSG00000068105	Prog	-0.904762	0.00456349	0.0459725	Tnfrsf13c	tumor necrosis factor receptor superfamily, member 13c [Source:MGI Symbol;Acc:MGI:1919299]
ENSMUSG00000069265	Prog	-0.904762	0.00456349	0.0459725	Hist1h3a	histone cluster 1, H3a [Source:MGI Symbol;Acc:MGI:2668828]
ENSMUSG00000070369	Prog	-0.904762	0.00456349	0.0459725	Itgad	integrin, alpha D [Source:MGI Symbol;Acc:MGI:3578624]
ENSMUSG00000072082	Prog	-0.904762	0.00456349	0.0459725	Ccnf	cyclin F [Source:MGI Symbol;Acc:MGI:102551]
ENSMUSG00000072893	Prog	-0.904762	0.00456349	0.0459725	4933439C10Rik	RIKEN cDNA 4933439C10 gene [Source:MGI Symbol;Acc:MGI:1921726]
ENSMUSG00000073063	Prog	-0.904762	0.00456349	0.0459725	Hbq1b	hemoglobin, theta 1B [Source:MGI Symbol;Acc:MGI:3613460]
ENSMUSG00000074476	Prog	-0.904762	0.00456349	0.0459725	Spc24	SPC24, NDC80 kinetochore complex component, homolog (S. cerevisiae) [Source:MGI Symbol;Acc:MGI:1914879]
ENSMUSG00000074497	Prog	-0.904762	0.00456349	0.0459725	A430078G23Rik	RIKEN cDNA A430078G23 gene [Source:MGI Symbol;Acc:MGI:2442135]
ENSMUSG00000074577	Prog	-0.904762	0.00456349	0.0459725	Ripor3	RIPOR family member 3 [Source:MGI Symbol;Acc:MGI:1916803]
ENSMUSG00000076587	Prog	-0.904762	0.00456349	0.0459725	Igkv6-20	immunoglobulin kappa variable 6-20 [Source:MGI Symbol;Acc:MGI:1330836]
ENSMUSG00000076618	Prog	-0.904762	0.00456349	0.0459725	Ighj4	immunoglobulin heavy joining 4 [Source:MGI Symbol;Acc:MGI:4439658]
ENSMUSG00000078653	Prog	-0.904762	0.00456349	0.0459725	Cntd1	cyclin N-terminal domain containing 1 [Source:MGI Symbol;Acc:MGI:1923965]
ENSMUSG00000078974	Prog	-0.904762	0.00456349	0.0459725	Sec61g	SEC61, gamma subunit [Source:MGI Symbol;Acc:MGI:1202066]
ENSMUSG00000079429	Prog	-0.904762	0.00456349	0.0459725	Mroh2a	maestro heat-like repeat family member 2A [Source:MGI Symbol;Acc:MGI:3705228]
ENSMUSG00000085603	Prog	-0.904762	0.00456349	0.0459725	Gm11346	predicted gene 11346 [Source:MGI Symbol;Acc:MGI:1923274]
ENSMUSG00000086013	Prog	-0.904762	0.00456349	0.0459725	Gm15706	predicted gene 15706 [Source:MGI Symbol;Acc:MGI:3783146]
ENSMUSG00000086370	Prog	-0.904762	0.00456349	0.0459725	Ftx	Ftx transcript, Xist regulator (non-protein coding) [Source:MGI Symbol;Acc:MGI:1926128]
ENSMUSG00000086587	Prog	-0.904762	0.00456349	0.0459725	Gm11837	predicted gene 11837 [Source:MGI Symbol;Acc:MGI:3702175]
ENSMUSG00000086825	Prog	-0.904762	0.00456349	0.0459725	Gm15675	predicted gene 15675 [Source:MGI Symbol;Acc:MGI:3783117]
ENSMUSG00000087060	Prog	-0.904762	0.00456349	0.0459725	Eldr	Egfr long non-coding downstream RNA [Source:MGI Symbol;Acc:MGI:1919985]
ENSMUSG00000090030	Prog	-0.904762	0.00456349	0.0459725	A430072P03Rik	RIKEN cDNA A430072P03 gene [Source:MGI Symbol;Acc:MGI:3041214]
ENSMUSG00000090523	Prog	-0.904762	0.00456349	0.0459725	Gypc	glycophorin C [Source:MGI Symbol;Acc:MGI:1098566]
ENSMUSG00000094335	Prog	-0.904762	0.00456349	0.0459725	Igkv1-117	immunoglobulin kappa variable 1-117 [Source:MGI Symbol;Acc:MGI:4439721]
ENSMUSG00000094338	Prog	-0.904762	0.00456349	0.0459725	Hist1h2bl	histone cluster 1, H2bl [Source:MGI Symbol;Acc:MGI:2448403]
ENSMUSG00000096982	Prog	-0.904762	0.00456349	0.0459725	Redrum	Redrum, erythroid developmental long intergenic non-protein coding transcript [Source:MGI Symbol;Acc:MGI:1924683]
ENSMUSG00000097076	Prog	-0.904762	0.00456349	0.0459725	Platr7	pluripotency associated transcript 7 [Source:MGI Symbol;Acc:MGI:3045387]
ENSMUSG00000097357	Prog	-0.904762	0.00456349	0.0459725	Gm16793	predicted gene, 16793 [Source:MGI Symbol;Acc:MGI:4439717]
ENSMUSG00000097636	Prog	-0.904762	0.00456349	0.0459725	Mirt1	myocardial infarction associated transcript 1 [Source:MGI Symbol;Acc:MGI:1922001]
ENSMUSG00000097814	Prog	-0.904762	0.00456349	0.0459725	Panct2	pluripotency-associated noncoding transcript 2 [Source:MGI Symbol;Acc:MGI:3643517]
ENSMUSG00000100182	Prog	-0.904762	0.00456349	0.0459725	1810006J02Rik	RIKEN cDNA 1810006J02 gene [Source:MGI Symbol;Acc:MGI:1916280]
ENSMUSG00000103715	Prog	-0.904762	0.00456349	0.0459725	4933431K14Rik	RIKEN cDNA 4933431K14 gene [Source:MGI Symbol;Acc:MGI:1918545]
ENSMUSG00000105646	Prog	-0.904762	0.00456349	0.0459725	Gm30211	predicted gene, 30211 [Source:MGI Symbol;Acc:MGI:5589370]
ENSMUSG00000105867	Prog	-0.904762	0.00456349	0.0459725	Gm42517	predicted gene 42517 [Source:MGI Symbol;Acc:MGI:5662654]
ENSMUSG00000105906	Prog	-0.904762	0.00456349	0.0459725	Iglc1	immunoglobulin lambda constant 1 [Source:MGI Symbol;Acc:MGI:99546]
ENSMUSG00000108929	Prog	-0.904762	0.00456349	0.0459725	Cc2d2b	coiled-coil and C2 domain containing 2B [Source:MGI Symbol;Acc:MGI:3645359]
ENSMUSG00000110546	Prog	-0.904762	0.00456349	0.0459725	Gm45734	predicted gene 45734 [Source:MGI Symbol;Acc:MGI:5804849]
ENSMUSG00000063021	Prog	-0.902708	0.00213765	0.036339	Hist1h2ak	histone cluster 1, H2ak [Source:MGI Symbol;Acc:MGI:2448297]
ENSMUSG00000082234	Prog	-0.902708	0.00213765	0.036339	Gm16221	predicted gene 16221 [Source:MGI Symbol;Acc:MGI:3802147]
ENSMUSG00000085391	Prog	-0.902708	0.00213765	0.036339	Gm16150	predicted gene 16150 [Source:MGI Symbol;Acc:MGI:3801827]
ENSMUSG00000091172	Prog	-0.902708	0.00213765	0.036339	Gm17120	predicted gene 17120 [Source:MGI Symbol;Acc:MGI:4937947]
ENSMUSG00000114311	Prog	-0.902708	0.00213765	0.036339	Gm31452	predicted gene, 31452 [Source:MGI Symbol;Acc:MGI:5590611]
ENSMUSG00000032864	Prog	-0.89822	0.0024388	0.0396476	Rag2	recombination activating gene 2 [Source:MGI Symbol;Acc:MGI:97849]
ENSMUSG00000030549	Prog	-0.887856	0.00323598	0.0459725	Rhcg	Rhesus blood group-associated C glycoprotein [Source:MGI Symbol;Acc:MGI:1888517]
ENSMUSG00000106743	Prog	-0.887856	0.00323598	0.0459725	Gm42847	predicted gene 42847 [Source:MGI Symbol;Acc:MGI:5662984]
ENSMUSG00000040231	Prog	-0.886243	0.00337334	0.0459725	Syngr4	synaptogyrin 4 [Source:MGI Symbol;Acc:MGI:1928903]
ENSMUSG00000040657	Prog	-0.886243	0.00337334	0.0459725	1700063H04Rik	RIKEN cDNA 1700063H04 gene [Source:MGI Symbol;Acc:MGI:1921519]
ENSMUSG00000095442	Prog	-0.886243	0.00337334	0.0459725	Ighv1-4	immunoglobulin heavy variable 1-4 [Source:MGI Symbol;Acc:MGI:4439618]
ENSMUSG00000112569	Prog	-0.886243	0.00337334	0.0459725	Gm33111	predicted gene, 33111 [Source:MGI Symbol;Acc:MGI:5592270]
ENSMUSG00000009070	Prog	-0.87831	0.00410393	0.0459725	Rsph14	radial spoke head homolog 14 (Chlamydomonas) [Source:MGI Symbol;Acc:MGI:1918486]
ENSMUSG00000085516	Prog	-0.87831	0.00410393	0.0459725	4930538E20Rik	RIKEN cDNA 4930538E20 gene [Source:MGI Symbol;Acc:MGI:1925450]
ENSMUSG00000110400	Prog	-0.87831	0.00410393	0.0459725	Gm45416	predicted gene 45416 [Source:MGI Symbol;Acc:MGI:5791252]
ENSMUSG00000047495	Prog	-0.874267	0.00451239	0.0459725	Dlgap2	DLG associated protein 2 [Source:MGI Symbol;Acc:MGI:2443181]
ENSMUSG00000047844	Prog	-0.874267	0.00451239	0.0459725	Bex4	brain expressed X-linked 4 [Source:MGI Symbol;Acc:MGI:3606746]
ENSMUSG00000048001	Prog	-0.874267	0.00451239	0.0459725	Hes5	hes family bHLH transcription factor 5 [Source:MGI Symbol;Acc:MGI:104876]
ENSMUSG00000062727	Prog	-0.874267	0.00451239	0.0459725	Hist1h2bk	histone cluster 1, H2bk [Source:MGI Symbol;Acc:MGI:2448399]
ENSMUSG00000072600	Prog	-0.874267	0.00451239	0.0459725	Ear-ps9	eosinophil-associated, ribonuclease A family, pseudogene 9 [Source:MGI Symbol;Acc:MGI:3528636]
ENSMUSG00000084756	Prog	-0.874267	0.00451239	0.0459725	Gm13881	predicted gene 13881 [Source:MGI Symbol;Acc:MGI:3649536]
ENSMUSG00000084788	Prog	-0.874267	0.00451239	0.0459725	Gm11342	predicted gene 11342 [Source:MGI Symbol;Acc:MGI:3652098]
ENSMUSG00000099775	Prog	-0.874267	0.00451239	0.0459725	Gm5960	predicted gene 5960 [Source:MGI Symbol;Acc:MGI:3779540]
ENSMUSG00000110332	Prog	-0.874267	0.00451239	0.0459725	Gm19935	predicted gene, 19935 [Source:MGI Symbol;Acc:MGI:5012120]
ENSMUSG00000050982	Prog	-0.872872	0.00465921	0.046774	Apol10a	apolipoprotein L 10A [Source:MGI Symbol;Acc:MGI:3036238]
ENSMUSG00000057000	Prog	-0.872872	0.00465921	0.046774	Nxf3	nuclear RNA export factor 3 [Source:MGI Symbol;Acc:MGI:2685230]
ENSMUSG00000111005	Prog	-0.872872	0.00465921	0.046774	Gm33619	predicted gene, 33619 [Source:MGI Symbol;Acc:MGI:5592778]
