# Supplementary material for: Adrenal-derived factors drive progression of sclerotic prostate cancer in bone
Source: Endocr Relat Cancer. 2026 Jun 9;33(6):e250309. doi: 10.1530/ERC-25-0309 (PMC13261362; doi:10.1530/ERC-25-0309)
Supplement: Supplementary file 5 [file supplementary_table_3.xlsx]

## Sheet: Supplementary Table 3
Supplementary Table 3. Differentially expressed genes in the VCaP tumors of ORX and ORX+ADX xenografted mice (human annotation)
	log2FC	pvalue	padj	gene_name	gene_description
ENSG00000172348	-1.92024	1.77331e-18	3.65852e-14	RCAN2	regulator of calcineurin 2 [Source:HGNC Symbol;Acc:HGNC:3041]
ENSG00000107736	-2.7084	6.7098e-17	6.9215e-13	CDH23	cadherin related 23 [Source:HGNC Symbol;Acc:HGNC:13733]
ENSG00000162522	-0.968094	6.35535e-16	4.37058e-12	KIAA1522	KIAA1522 [Source:HGNC Symbol;Acc:HGNC:29301]
ENSG00000120896	-0.830686	1.49518e-15	6.16943e-12	SORBS3	sorbin and SH3 domain containing 3 [Source:HGNC Symbol;Acc:HGNC:30907]
ENSG00000264334	1.9348	1.36657e-15	6.16943e-12	AC134978.1	novel transcript
ENSG00000176920	-1.65394	5.32857e-15	1.83223e-11	FUT2	fucosyltransferase 2 [Source:HGNC Symbol;Acc:HGNC:4013]
ENSG00000173442	-1.23062	6.92195e-15	1.91545e-11	EHBP1L1	EH domain binding protein 1 like 1 [Source:HGNC Symbol;Acc:HGNC:30682]
ENSG00000180638	1.61284	7.42746e-15	1.91545e-11	SLC47A2	solute carrier family 47 member 2 [Source:HGNC Symbol;Acc:HGNC:26439]
ENSG00000156711	-0.91648	2.05301e-14	4.70619e-11	MAPK13	mitogen-activated protein kinase 13 [Source:HGNC Symbol;Acc:HGNC:6875]
ENSG00000081760	-0.803863	2.77465e-14	5.72439e-11	AACS	acetoacetyl-CoA synthetase [Source:HGNC Symbol;Acc:HGNC:21298]
ENSG00000008323	-1.23286	4.77667e-14	8.95886e-11	PLEKHG6	pleckstrin homology and RhoGEF domain containing G6 [Source:HGNC Symbol;Acc:HGNC:25562]
ENSG00000197712	-1.30628	1.04425e-13	1.79533e-10	FAM114A1	family with sequence similarity 114 member A1 [Source:HGNC Symbol;Acc:HGNC:25087]
ENSG00000162981	-1.75111	2.37291e-13	3.49682e-10	FAM84A	family with sequence similarity 84 member A [Source:HGNC Symbol;Acc:HGNC:20743]
ENSG00000187800	-2.55593	2.22822e-13	3.49682e-10	PEAR1	platelet endothelial aggregation receptor 1 [Source:HGNC Symbol;Acc:HGNC:33631]
ENSG00000197558	-1.23305	4.45512e-13	6.12757e-10	SSPO	SCO-spondin [Source:HGNC Symbol;Acc:HGNC:21998]
ENSG00000113739	1.38134	6.74329e-13	8.69506e-10	STC2	stanniocalcin 2 [Source:HGNC Symbol;Acc:HGNC:11374]
ENSG00000111540	-0.785396	8.31198e-13	1.00873e-09	RAB5B	RAB5B, member RAS oncogene family [Source:HGNC Symbol;Acc:HGNC:9784]
ENSG00000135821	-1.42817	1.00907e-12	1.15656e-09	GLUL	glutamate-ammonia ligase [Source:HGNC Symbol;Acc:HGNC:4341]
ENSG00000165732	0.606194	2.66253e-12	2.89109e-09	DDX21	DExD-box helicase 21 [Source:HGNC Symbol;Acc:HGNC:2744]
ENSG00000100979	-2.35939	3.18255e-12	3.12663e-09	PLTP	phospholipid transfer protein [Source:HGNC Symbol;Acc:HGNC:9093]
ENSG00000128602	-2.45256	3.16991e-12	3.12663e-09	SMO	smoothened, frizzled class receptor [Source:HGNC Symbol;Acc:HGNC:11119]
ENSG00000215808	-1.38877	4.09849e-12	3.84345e-09	LINC01139	long intergenic non-protein coding RNA 1139 [Source:HGNC Symbol;Acc:HGNC:27924]
ENSG00000065361	-1.0988	7.15849e-12	6.33767e-09	ERBB3	erb-b2 receptor tyrosine kinase 3 [Source:HGNC Symbol;Acc:HGNC:3431]
ENSG00000138650	-2.45352	7.65754e-12	6.33767e-09	PCDH10	protocadherin 10 [Source:HGNC Symbol;Acc:HGNC:13404]
ENSG00000184271	-1.94971	7.67979e-12	6.33767e-09	POU6F1	POU class 6 homeobox 1 [Source:HGNC Symbol;Acc:HGNC:9224]
ENSG00000135643	-1.16368	9.03179e-12	7.16673e-09	KCNMB4	potassium calcium-activated channel subfamily M regulatory beta subunit 4 [Source:HGNC Symbol;Acc:HGNC:6289]
ENSG00000128340	-2.51757	1.17542e-11	8.98153e-09	RAC2	Rac family small GTPase 2 [Source:HGNC Symbol;Acc:HGNC:9802]
ENSG00000175895	-0.764733	1.48387e-11	1.09335e-08	PLEKHF2	pleckstrin homology and FYVE domain containing 2 [Source:HGNC Symbol;Acc:HGNC:20757]
ENSG00000138771	1.25734	2.32381e-11	1.65319e-08	SHROOM3	shroom family member 3 [Source:HGNC Symbol;Acc:HGNC:30422]
ENSG00000169499	-1.44245	2.84315e-11	1.95524e-08	PLEKHA2	pleckstrin homology domain containing A2 [Source:HGNC Symbol;Acc:HGNC:14336]
ENSG00000185432	-1.32505	3.79863e-11	2.52805e-08	METTL7A	methyltransferase like 7A [Source:HGNC Symbol;Acc:HGNC:24550]
ENSG00000166188	-1.06482	4.39742e-11	2.8351e-08	ZNF319	zinc finger protein 319 [Source:HGNC Symbol;Acc:HGNC:13644]
ENSG00000170873	-1.51423	6.36172e-11	3.97723e-08	MTSS1	MTSS1, I-BAR domain containing [Source:HGNC Symbol;Acc:HGNC:20443]
ENSG00000111676	-1.09544	7.39705e-11	4.48848e-08	ATN1	atrophin 1 [Source:HGNC Symbol;Acc:HGNC:3033]
ENSG00000204681	-2.4018	9.25232e-11	5.45385e-08	GABBR1	gamma-aminobutyric acid type B receptor subunit 1 [Source:HGNC Symbol;Acc:HGNC:4070]
ENSG00000141293	-1.79106	9.78017e-11	5.60485e-08	SKAP1	src kinase associated phosphoprotein 1 [Source:HGNC Symbol;Acc:HGNC:15605]
ENSG00000131788	-1.61628	1.29547e-10	7.22345e-08	PIAS3	protein inhibitor of activated STAT 3 [Source:HGNC Symbol;Acc:HGNC:16861]
ENSG00000123352	-0.79001	1.36026e-10	7.38514e-08	SPATS2	spermatogenesis associated serine rich 2 [Source:HGNC Symbol;Acc:HGNC:18650]
ENSG00000189180	-0.663632	2.13205e-10	1.12785e-07	ZNF33A	zinc finger protein 33A [Source:HGNC Symbol;Acc:HGNC:13096]
ENSG00000187867	-1.64698	3.1202e-10	1.60932e-07	PALM3	paralemmin 3 [Source:HGNC Symbol;Acc:HGNC:33274]
ENSG00000165821	-2.11815	3.54906e-10	1.78587e-07	SALL2	spalt like transcription factor 2 [Source:HGNC Symbol;Acc:HGNC:10526]
ENSG00000170745	-2.31981	3.77332e-10	1.85351e-07	KCNS3	potassium voltage-gated channel modifier subfamily S member 3 [Source:HGNC Symbol;Acc:HGNC:6302]
ENSG00000204219	-0.792795	3.88377e-10	1.8634e-07	TCEA3	transcription elongation factor A3 [Source:HGNC Symbol;Acc:HGNC:11615]
ENSG00000175215	-1.0423	4.8201e-10	2.26008e-07	CTDSP2	CTD small phosphatase 2 [Source:HGNC Symbol;Acc:HGNC:17077]
ENSG00000151233	1.06741	5.50185e-10	2.52242e-07	GXYLT1	glucoside xylosyltransferase 1 [Source:HGNC Symbol;Acc:HGNC:27482]
ENSG00000117791	-1.75821	6.33362e-10	2.84063e-07	MARC2	mitochondrial amidoxime reducing component 2 [Source:HGNC Symbol;Acc:HGNC:26064]
ENSG00000278126	-1.68576	8.03746e-10	3.5281e-07	AC139768.1	novel transcript
ENSG00000137857	-1.65358	9.24585e-10	3.97398e-07	DUOX1	dual oxidase 1 [Source:HGNC Symbol;Acc:HGNC:3062]
ENSG00000265843	1.40995	9.44914e-10	3.97847e-07	LINC01029	long intergenic non-protein coding RNA 1029 [Source:HGNC Symbol;Acc:HGNC:49015]
ENSG00000087510	-2.25607	1.06583e-09	4.39783e-07	TFAP2C	transcription factor AP-2 gamma [Source:HGNC Symbol;Acc:HGNC:11744]
ENSG00000117013	1.19883	1.17511e-09	4.66223e-07	KCNQ4	potassium voltage-gated channel subfamily Q member 4 [Source:HGNC Symbol;Acc:HGNC:6298]
ENSG00000157227	-1.75964	1.16425e-09	4.66223e-07	MMP14	matrix metallopeptidase 14 [Source:HGNC Symbol;Acc:HGNC:7160]
ENSG00000125354	-1.36971	1.2425e-09	4.83659e-07	SEPTIN6	septin 6 [Source:HGNC Symbol;Acc:HGNC:15848]
ENSG00000023572	0.912725	1.4446e-09	5.51919e-07	GLRX2	glutaredoxin 2 [Source:HGNC Symbol;Acc:HGNC:16065]
ENSG00000171649	-1.52385	1.47651e-09	5.53854e-07	ZIK1	zinc finger protein interacting with K protein 1 [Source:HGNC Symbol;Acc:HGNC:33104]
ENSG00000103257	1.15018	1.5244e-09	5.55711e-07	SLC7A5	solute carrier family 7 member 5 [Source:HGNC Symbol;Acc:HGNC:11063]
ENSG00000197599	-1.47013	1.53534e-09	5.55711e-07	CCDC154	coiled-coil domain containing 154 [Source:HGNC Symbol;Acc:HGNC:34454]
ENSG00000127328	-0.764572	1.72542e-09	6.13743e-07	RAB3IP	RAB3A interacting protein [Source:HGNC Symbol;Acc:HGNC:16508]
ENSG00000116741	1.14515	1.75645e-09	6.14192e-07	RGS2	regulator of G protein signaling 2 [Source:HGNC Symbol;Acc:HGNC:9998]
ENSG00000116473	-1.78481	1.92498e-09	6.61905e-07	RAP1A	RAP1A, member of RAS oncogene family [Source:HGNC Symbol;Acc:HGNC:9855]
ENSG00000122971	-0.870045	2.23028e-09	7.54311e-07	ACADS	acyl-CoA dehydrogenase short chain [Source:HGNC Symbol;Acc:HGNC:90]
ENSG00000165194	-1.49831	2.30301e-09	7.66345e-07	PCDH19	protocadherin 19 [Source:HGNC Symbol;Acc:HGNC:14270]
ENSG00000284703	1.77496	2.34736e-09	7.68705e-07	AL805961.2	novel transcript
ENSG00000139970	-1.62522	2.86431e-09	9.23339e-07	RTN1	reticulon 1 [Source:HGNC Symbol;Acc:HGNC:10467]
ENSG00000086289	1.25608	3.26796e-09	1.03725e-06	EPDR1	ependymin related 1 [Source:HGNC Symbol;Acc:HGNC:17572]
ENSG00000082458	-0.843598	3.34889e-09	1.04683e-06	DLG3	discs large MAGUK scaffold protein 3 [Source:HGNC Symbol;Acc:HGNC:2902]
ENSG00000120549	-1.48012	4.98272e-09	1.53431e-06	KIAA1217	KIAA1217 [Source:HGNC Symbol;Acc:HGNC:25428]
ENSG00000001167	0.574381	5.29182e-09	1.55965e-06	NFYA	nuclear transcription factor Y subunit alpha [Source:HGNC Symbol;Acc:HGNC:7804]
ENSG00000143469	1.93923	5.23145e-09	1.55965e-06	SYT14	synaptotagmin 14 [Source:HGNC Symbol;Acc:HGNC:23143]
ENSG00000198914	1.92371	5.18846e-09	1.55965e-06	POU3F3	POU class 3 homeobox 3 [Source:HGNC Symbol;Acc:HGNC:9216]
ENSG00000127720	-1.13374	5.65907e-09	1.6444e-06	METTL25	methyltransferase like 25 [Source:HGNC Symbol;Acc:HGNC:26228]
ENSG00000088881	-2.13472	5.94413e-09	1.70324e-06	EBF4	early B cell factor 4 [Source:HGNC Symbol;Acc:HGNC:29278]
ENSG00000176834	-0.713844	6.19177e-09	1.7499e-06	VSIG10	V-set and immunoglobulin domain containing 10 [Source:HGNC Symbol;Acc:HGNC:26078]
ENSG00000079257	-2.0113	7.33742e-09	2.04565e-06	LXN	latexin [Source:HGNC Symbol;Acc:HGNC:13347]
ENSG00000134802	-1.72555	8.12225e-09	2.23427e-06	SLC43A3	solute carrier family 43 member 3 [Source:HGNC Symbol;Acc:HGNC:17466]
ENSG00000137288	0.948455	8.30599e-09	2.25475e-06	UQCC2	ubiquinol-cytochrome c reductase complex assembly factor 2 [Source:HGNC Symbol;Acc:HGNC:21237]
ENSG00000204175	-1.86861	9.09902e-09	2.43795e-06	GPRIN2	G protein regulated inducer of neurite outgrowth 2 [Source:HGNC Symbol;Acc:HGNC:23730]
ENSG00000111752	-0.812488	1.02679e-08	2.68111e-06	PHC1	polyhomeotic homolog 1 [Source:HGNC Symbol;Acc:HGNC:3182]
ENSG00000188643	-1.95714	1.02807e-08	2.68111e-06	S100A16	S100 calcium binding protein A16 [Source:HGNC Symbol;Acc:HGNC:20441]
ENSG00000197128	-0.83971	1.05264e-08	2.68111e-06	ZNF772	zinc finger protein 772 [Source:HGNC Symbol;Acc:HGNC:33106]
ENSG00000231806	-1.0362	1.04241e-08	2.68111e-06	PCAT7	prostate cancer associated transcript 7 [Source:HGNC Symbol;Acc:HGNC:48824]
ENSG00000182866	-1.76607	1.09719e-08	2.76051e-06	LCK	LCK proto-oncogene, Src family tyrosine kinase [Source:HGNC Symbol;Acc:HGNC:6524]
ENSG00000111361	-0.515813	1.17665e-08	2.88994e-06	EIF2B1	eukaryotic translation initiation factor 2B subunit alpha [Source:HGNC Symbol;Acc:HGNC:3257]
ENSG00000142494	0.895358	1.16885e-08	2.88994e-06	SLC47A1	solute carrier family 47 member 1 [Source:HGNC Symbol;Acc:HGNC:25588]
ENSG00000231925	-0.586296	1.27647e-08	3.09823e-06	TAPBP	TAP binding protein [Source:HGNC Symbol;Acc:HGNC:11566]
ENSG00000146411	1.8171	1.33912e-08	3.21248e-06	SLC2A12	solute carrier family 2 member 12 [Source:HGNC Symbol;Acc:HGNC:18067]
ENSG00000175161	-1.80328	1.39763e-08	3.3143e-06	CADM2	cell adhesion molecule 2 [Source:HGNC Symbol;Acc:HGNC:29849]
ENSG00000143126	-0.924757	1.55913e-08	3.65526e-06	CELSR2	cadherin EGF LAG seven-pass G-type receptor 2 [Source:HGNC Symbol;Acc:HGNC:3231]
ENSG00000145349	0.88283	1.60663e-08	3.72432e-06	CAMK2D	calcium/calmodulin dependent protein kinase II delta [Source:HGNC Symbol;Acc:HGNC:1462]
ENSG00000135916	-0.869299	1.72569e-08	3.95585e-06	ITM2C	integral membrane protein 2C [Source:HGNC Symbol;Acc:HGNC:6175]
ENSG00000244468	-1.38433	1.86703e-08	4.23282e-06	AC093001.1	novel transcript
ENSG00000135346	2.01529	1.92006e-08	4.30574e-06	CGA	glycoprotein hormones, alpha polypeptide [Source:HGNC Symbol;Acc:HGNC:1885]
ENSG00000072657	-1.76758	1.98102e-08	4.39466e-06	TRHDE	thyrotropin releasing hormone degrading enzyme [Source:HGNC Symbol;Acc:HGNC:30748]
ENSG00000122642	-0.810366	2.13208e-08	4.64253e-06	FKBP9	FK506 binding protein 9 [Source:HGNC Symbol;Acc:HGNC:3725]
ENSG00000154358	-0.944912	2.15975e-08	4.64253e-06	OBSCN	obscurin, cytoskeletal calmodulin and titin-interacting RhoGEF [Source:HGNC Symbol;Acc:HGNC:15719]
ENSG00000177084	-0.702167	2.16026e-08	4.64253e-06	POLE	DNA polymerase epsilon, catalytic subunit [Source:HGNC Symbol;Acc:HGNC:9177]
ENSG00000150471	-2.01387	2.2434e-08	4.77151e-06	ADGRL3	adhesion G protein-coupled receptor L3 [Source:HGNC Symbol;Acc:HGNC:20974]
ENSG00000114126	-1.02874	2.36925e-08	4.98775e-06	TFDP2	transcription factor Dp-2 [Source:HGNC Symbol;Acc:HGNC:11751]
ENSG00000012504	-2.00498	2.41067e-08	5.02368e-06	NR1H4	nuclear receptor subfamily 1 group H member 4 [Source:HGNC Symbol;Acc:HGNC:7967]
ENSG00000162551	-1.38774	2.43863e-08	5.03115e-06	ALPL	alkaline phosphatase, liver/bone/kidney [Source:HGNC Symbol;Acc:HGNC:438]
ENSG00000183283	-1.09109	2.58521e-08	5.28074e-06	DAZAP2	DAZ associated protein 2 [Source:HGNC Symbol;Acc:HGNC:2684]
ENSG00000066629	-1.98261	2.67854e-08	5.41774e-06	EML1	echinoderm microtubule associated protein like 1 [Source:HGNC Symbol;Acc:HGNC:3330]
ENSG00000274070	-1.02929	2.78075e-08	5.56988e-06	CASTOR2	cytosolic arginine sensor for mTORC1 subunit 2 [Source:HGNC Symbol;Acc:HGNC:37073]
ENSG00000100473	-1.55599	2.85633e-08	5.66624e-06	COCH	cochlin [Source:HGNC Symbol;Acc:HGNC:2180]
ENSG00000106772	1.61204	2.96169e-08	5.8193e-06	PRUNE2	prune homolog 2 [Source:HGNC Symbol;Acc:HGNC:25209]
ENSG00000183688	-1.52801	2.99394e-08	5.82717e-06	RFLNB	refilin B [Source:HGNC Symbol;Acc:HGNC:28705]
ENSG00000197111	-0.634129	3.10771e-08	5.99207e-06	PCBP2	poly(rC) binding protein 2 [Source:HGNC Symbol;Acc:HGNC:8648]
ENSG00000075275	-0.664051	3.74363e-08	6.95717e-06	CELSR1	cadherin EGF LAG seven-pass G-type receptor 1 [Source:HGNC Symbol;Acc:HGNC:1850]
ENSG00000137198	-1.64988	3.77685e-08	6.95717e-06	GMPR	guanosine monophosphate reductase [Source:HGNC Symbol;Acc:HGNC:4376]
ENSG00000139613	-0.976527	3.77167e-08	6.95717e-06	SMARCC2	SWI/SNF related, matrix associated, actin dependent regulator of chromatin subfamily c member 2 [Source:HGNC Symbol;Acc:HGNC:11105]
ENSG00000143256	0.750434	3.69997e-08	6.95717e-06	PFDN2	prefoldin subunit 2 [Source:HGNC Symbol;Acc:HGNC:8867]
ENSG00000272668	-1.83705	3.71044e-08	6.95717e-06	AL590560.1	uncharacterized LOC107985216 [Source:NCBI gene;Acc:107985216]
ENSG00000185551	-1.2793	3.8362e-08	7.00394e-06	NR2F2	nuclear receptor subfamily 2 group F member 2 [Source:HGNC Symbol;Acc:HGNC:7976]
ENSG00000101439	-0.662442	4.08537e-08	7.39344e-06	CST3	cystatin C [Source:HGNC Symbol;Acc:HGNC:2475]
ENSG00000011105	-1.96551	4.31863e-08	7.71464e-06	TSPAN9	tetraspanin 9 [Source:HGNC Symbol;Acc:HGNC:21640]
ENSG00000134030	-1.00859	4.37503e-08	7.71464e-06	CTIF	cap binding complex dependent translation initiation factor [Source:HGNC Symbol;Acc:HGNC:23925]
ENSG00000211448	1.82911	4.35455e-08	7.71464e-06	DIO2	iodothyronine deiodinase 2 [Source:HGNC Symbol;Acc:HGNC:2884]
ENSG00000170581	-1.13555	4.58666e-08	8.01928e-06	STAT2	signal transducer and activator of transcription 2 [Source:HGNC Symbol;Acc:HGNC:11363]
ENSG00000090612	-0.80828	5.19977e-08	8.91332e-06	ZNF268	zinc finger protein 268 [Source:HGNC Symbol;Acc:HGNC:13061]
ENSG00000137767	-1.57518	5.23737e-08	8.91332e-06	SQOR	sulfide quinone oxidoreductase [Source:HGNC Symbol;Acc:HGNC:20390]
ENSG00000149403	-2.02152	5.22282e-08	8.91332e-06	GRIK4	glutamate ionotropic receptor kainate type subunit 4 [Source:HGNC Symbol;Acc:HGNC:4582]
ENSG00000162817	-1.26436	5.27083e-08	8.91332e-06	C1orf115	chromosome 1 open reading frame 115 [Source:HGNC Symbol;Acc:HGNC:25873]
ENSG00000148702	-2.02686	5.36189e-08	8.99359e-06	HABP2	hyaluronan binding protein 2 [Source:HGNC Symbol;Acc:HGNC:4798]
ENSG00000079308	-2.03365	5.46026e-08	9.08473e-06	TNS1	tensin 1 [Source:HGNC Symbol;Acc:HGNC:11973]
ENSG00000120324	-1.35447	5.68043e-08	9.37544e-06	PCDHB10	protocadherin beta 10 [Source:HGNC Symbol;Acc:HGNC:8681]
ENSG00000155957	-0.819779	5.9011e-08	9.66236e-06	TMBIM4	transmembrane BAX inhibitor motif containing 4 [Source:HGNC Symbol;Acc:HGNC:24257]
ENSG00000089094	-0.761684	6.22844e-08	9.85274e-06	KDM2B	lysine demethylase 2B [Source:HGNC Symbol;Acc:HGNC:13610]
ENSG00000110076	-2.03072	6.20307e-08	9.85274e-06	NRXN2	neurexin 2 [Source:HGNC Symbol;Acc:HGNC:8009]
ENSG00000131899	-0.569289	6.14696e-08	9.85274e-06	LLGL1	LLGL1, scribble cell polarity complex component [Source:HGNC Symbol;Acc:HGNC:6628]
ENSG00000158691	-2.00456	6.12931e-08	9.85274e-06	ZSCAN12	zinc finger and SCAN domain containing 12 [Source:HGNC Symbol;Acc:HGNC:13172]
ENSG00000162687	-1.66787	6.25617e-08	9.85274e-06	KCNT2	potassium sodium-activated channel subfamily T member 2 [Source:HGNC Symbol;Acc:HGNC:18866]
ENSG00000182568	-1.25337	6.54235e-08	1.02254e-05	SATB1	SATB homeobox 1 [Source:HGNC Symbol;Acc:HGNC:10541]
ENSG00000123411	-0.879196	7.01957e-08	1.08344e-05	IKZF4	IKAROS family zinc finger 4 [Source:HGNC Symbol;Acc:HGNC:13179]
ENSG00000159399	1.0708	7.037e-08	1.08344e-05	HK2	hexokinase 2 [Source:HGNC Symbol;Acc:HGNC:4923]
ENSG00000137710	0.584921	7.12673e-08	1.08912e-05	RDX	radixin [Source:HGNC Symbol;Acc:HGNC:9944]
ENSG00000183734	-1.98812	7.19021e-08	1.09074e-05	ASCL2	achaete-scute family bHLH transcription factor 2 [Source:HGNC Symbol;Acc:HGNC:739]
ENSG00000096063	0.390371	9.32894e-08	1.40486e-05	SRPK1	SRSF protein kinase 1 [Source:HGNC Symbol;Acc:HGNC:11305]
ENSG00000173548	-0.788812	9.90302e-08	1.46985e-05	SNX33	sorting nexin 33 [Source:HGNC Symbol;Acc:HGNC:28468]
ENSG00000185156	-1.78376	9.83226e-08	1.46985e-05	MFSD6L	major facilitator superfamily domain containing 6 like [Source:HGNC Symbol;Acc:HGNC:26656]
ENSG00000104946	-1.25851	1.00568e-07	1.48201e-05	TBC1D17	TBC1 domain family member 17 [Source:HGNC Symbol;Acc:HGNC:25699]
ENSG00000111596	-0.585573	1.0321e-07	1.51016e-05	CNOT2	CCR4-NOT transcription complex subunit 2 [Source:HGNC Symbol;Acc:HGNC:7878]
ENSG00000128641	-1.21375	1.05188e-07	1.52826e-05	MYO1B	myosin IB [Source:HGNC Symbol;Acc:HGNC:7596]
ENSG00000088826	-1.34779	1.07907e-07	1.55681e-05	SMOX	spermine oxidase [Source:HGNC Symbol;Acc:HGNC:15862]
ENSG00000108187	-1.26256	1.09333e-07	1.56642e-05	PBLD	phenazine biosynthesis like protein domain containing [Source:HGNC Symbol;Acc:HGNC:23301]
ENSG00000099256	-1.13451	1.13277e-07	1.61173e-05	PRTFDC1	phosphoribosyl transferase domain containing 1 [Source:HGNC Symbol;Acc:HGNC:23333]
ENSG00000112787	-0.733137	1.17613e-07	1.66197e-05	FBRSL1	fibrosin like 1 [Source:HGNC Symbol;Acc:HGNC:29308]
ENSG00000137558	-1.95892	1.18671e-07	1.6655e-05	PI15	peptidase inhibitor 15 [Source:HGNC Symbol;Acc:HGNC:8946]
ENSG00000196730	-1.92067	1.22548e-07	1.7083e-05	DAPK1	death associated protein kinase 1 [Source:HGNC Symbol;Acc:HGNC:2674]
ENSG00000102870	-0.902093	1.29295e-07	1.79026e-05	ZNF629	zinc finger protein 629 [Source:HGNC Symbol;Acc:HGNC:29008]
ENSG00000103978	0.631994	1.31947e-07	1.8148e-05	TMEM87A	transmembrane protein 87A [Source:HGNC Symbol;Acc:HGNC:24522]
ENSG00000112343	-0.75693	1.378e-07	1.88275e-05	TRIM38	tripartite motif containing 38 [Source:HGNC Symbol;Acc:HGNC:10059]
ENSG00000168453	-1.8445	1.61143e-07	2.18719e-05	HR	HR, lysine demethylase and nuclear receptor corepressor [Source:HGNC Symbol;Acc:HGNC:5172]
ENSG00000004399	-1.41455	1.66129e-07	2.22559e-05	PLXND1	plexin D1 [Source:HGNC Symbol;Acc:HGNC:9107]
ENSG00000010270	1.01242	1.65768e-07	2.22559e-05	STARD3NL	STARD3 N-terminal like [Source:HGNC Symbol;Acc:HGNC:19169]
ENSG00000110925	-1.49991	1.67721e-07	2.23242e-05	CSRNP2	cysteine and serine rich nuclear protein 2 [Source:HGNC Symbol;Acc:HGNC:16006]
ENSG00000048162	0.669157	1.71322e-07	2.26574e-05	NOP16	NOP16 nucleolar protein [Source:HGNC Symbol;Acc:HGNC:26934]
ENSG00000119711	-0.544958	1.7475e-07	2.29635e-05	ALDH6A1	aldehyde dehydrogenase 6 family member A1 [Source:HGNC Symbol;Acc:HGNC:7179]
ENSG00000181409	-1.30791	1.80056e-07	2.3511e-05	AATK	apoptosis associated tyrosine kinase [Source:HGNC Symbol;Acc:HGNC:21]
ENSG00000184956	-1.90776	1.85307e-07	2.40445e-05	MUC6	mucin 6, oligomeric mucus/gel-forming [Source:HGNC Symbol;Acc:HGNC:7517]
ENSG00000135945	-1.04825	2.0416e-07	2.63252e-05	REV1	REV1, DNA directed polymerase [Source:HGNC Symbol;Acc:HGNC:14060]
ENSG00000089041	-1.32477	2.06988e-07	2.6524e-05	P2RX7	purinergic receptor P2X 7 [Source:HGNC Symbol;Acc:HGNC:8537]
ENSG00000130513	1.46742	2.17068e-07	2.7644e-05	GDF15	growth differentiation factor 15 [Source:HGNC Symbol;Acc:HGNC:30142]
ENSG00000169783	-1.15294	2.22011e-07	2.81e-05	LINGO1	leucine rich repeat and Ig domain containing 1 [Source:HGNC Symbol;Acc:HGNC:21205]
ENSG00000186918	-0.814901	2.38492e-07	3.00021e-05	ZNF395	zinc finger protein 395 [Source:HGNC Symbol;Acc:HGNC:18737]
ENSG00000255639	-1.69914	2.46494e-07	3.08207e-05	AC005833.1	novel protein
ENSG00000159403	-1.7791	2.48134e-07	3.08389e-05	C1R	complement C1r [Source:HGNC Symbol;Acc:HGNC:1246]
ENSG00000179222	-0.620753	2.50962e-07	3.10036e-05	MAGED1	MAGE family member D1 [Source:HGNC Symbol;Acc:HGNC:6813]
ENSG00000213199	0.914659	2.58772e-07	3.17782e-05	ASIC3	acid sensing ion channel subunit 3 [Source:HGNC Symbol;Acc:HGNC:101]
ENSG00000113356	1.16971	2.63055e-07	3.2113e-05	POLR3G	RNA polymerase III subunit G [Source:HGNC Symbol;Acc:HGNC:30075]
ENSG00000099725	0.764489	2.67473e-07	3.24602e-05	PRKY	protein kinase Y-linked (pseudogene) [Source:HGNC Symbol;Acc:HGNC:9444]
ENSG00000167548	-0.812989	2.92989e-07	3.53489e-05	KMT2D	lysine methyltransferase 2D [Source:HGNC Symbol;Acc:HGNC:7133]
ENSG00000089053	-0.500808	3.01419e-07	3.59456e-05	ANAPC5	anaphase promoting complex subunit 5 [Source:HGNC Symbol;Acc:HGNC:15713]
ENSG00000110911	-0.663615	3.00362e-07	3.59456e-05	SLC11A2	solute carrier family 11 member 2 [Source:HGNC Symbol;Acc:HGNC:10908]
ENSG00000077150	0.599623	3.06594e-07	3.63525e-05	NFKB2	nuclear factor kappa B subunit 2 [Source:HGNC Symbol;Acc:HGNC:7795]
ENSG00000018510	0.698719	3.09246e-07	3.63789e-05	AGPS	alkylglycerone phosphate synthase [Source:HGNC Symbol;Acc:HGNC:327]
ENSG00000123453	-1.77127	3.10343e-07	3.63789e-05	SARDH	sarcosine dehydrogenase [Source:HGNC Symbol;Acc:HGNC:10536]
ENSG00000175697	-1.68981	3.34331e-07	3.81082e-05	GPR156	G protein-coupled receptor 156 [Source:HGNC Symbol;Acc:HGNC:20844]
ENSG00000177169	-0.897861	3.32586e-07	3.81082e-05	ULK1	unc-51 like autophagy activating kinase 1 [Source:HGNC Symbol;Acc:HGNC:12558]
ENSG00000231346	-1.84598	3.33464e-07	3.81082e-05	LINC01160	long intergenic non-protein coding RNA 1160 [Source:HGNC Symbol;Acc:HGNC:49525]
ENSG00000247626	1.00101	3.32347e-07	3.81082e-05	44622	methionyl-tRNA synthetase 2, mitochondrial [Source:HGNC Symbol;Acc:HGNC:25133]
ENSG00000273270	-0.705907	3.32352e-07	3.81082e-05	AC090114.2	novel transcript
ENSG00000239521	-0.898708	3.39999e-07	3.85413e-05	CASTOR3	CASTOR family member 3 [Source:HGNC Symbol;Acc:HGNC:29954]
ENSG00000157873	-0.853841	3.42018e-07	3.85583e-05	TNFRSF14	TNF receptor superfamily member 14 [Source:HGNC Symbol;Acc:HGNC:11912]
ENSG00000147454	0.612895	3.45311e-07	3.8718e-05	SLC25A37	solute carrier family 25 member 37 [Source:HGNC Symbol;Acc:HGNC:29786]
ENSG00000129235	0.986733	3.55502e-07	3.96452e-05	TXNDC17	thioredoxin domain containing 17 [Source:HGNC Symbol;Acc:HGNC:28218]
ENSG00000058804	0.468138	3.58181e-07	3.97292e-05	NDC1	NDC1 transmembrane nucleoporin [Source:HGNC Symbol;Acc:HGNC:25525]
ENSG00000100321	-0.901355	3.71741e-07	4.10128e-05	SYNGR1	synaptogyrin 1 [Source:HGNC Symbol;Acc:HGNC:11498]
ENSG00000092096	-1.61345	3.85163e-07	4.20439e-05	SLC22A17	solute carrier family 22 member 17 [Source:HGNC Symbol;Acc:HGNC:23095]
ENSG00000100285	-1.59888	3.84588e-07	4.20439e-05	NEFH	neurofilament heavy [Source:HGNC Symbol;Acc:HGNC:7737]
ENSG00000182541	0.59621	3.92056e-07	4.25574e-05	LIMK2	LIM domain kinase 2 [Source:HGNC Symbol;Acc:HGNC:6614]
ENSG00000242193	-1.01513	3.93993e-07	4.25574e-05	CRYZL2P	crystallin zeta like 2, pseudogene [Source:HGNC Symbol;Acc:HGNC:52164]
ENSG00000130787	-0.798955	3.96388e-07	4.25932e-05	HIP1R	huntingtin interacting protein 1 related [Source:HGNC Symbol;Acc:HGNC:18415]
ENSG00000168056	-0.854101	4.07586e-07	4.35694e-05	LTBP3	latent transforming growth factor beta binding protein 3 [Source:HGNC Symbol;Acc:HGNC:6716]
ENSG00000168930	1.67188	4.19157e-07	4.4474e-05	TRIM49	tripartite motif containing 49 [Source:HGNC Symbol;Acc:HGNC:13431]
ENSG00000253719	-0.72585	4.20359e-07	4.4474e-05	ATXN7L3B	ataxin 7 like 3B [Source:HGNC Symbol;Acc:HGNC:37931]
ENSG00000167535	-0.713708	4.24898e-07	4.46423e-05	CACNB3	calcium voltage-gated channel auxiliary subunit beta 3 [Source:HGNC Symbol;Acc:HGNC:1403]
ENSG00000197291	-1.52867	4.26278e-07	4.46423e-05	RAMP2-AS1	RAMP2 antisense RNA 1 [Source:HGNC Symbol;Acc:HGNC:44358]
ENSG00000064787	-1.74005	4.29173e-07	4.47186e-05	BCAS1	breast carcinoma amplified sequence 1 [Source:HGNC Symbol;Acc:HGNC:974]
ENSG00000028839	1.63858	4.44314e-07	4.58332e-05	TBPL1	TATA-box binding protein like 1 [Source:HGNC Symbol;Acc:HGNC:11589]
ENSG00000106038	-1.68222	4.43425e-07	4.58332e-05	EVX1	even-skipped homeobox 1 [Source:HGNC Symbol;Acc:HGNC:3506]
ENSG00000109814	0.839966	4.46925e-07	4.58732e-05	UGDH	UDP-glucose 6-dehydrogenase [Source:HGNC Symbol;Acc:HGNC:12525]
ENSG00000137642	-1.64168	4.53275e-07	4.62947e-05	SORL1	sortilin related receptor 1 [Source:HGNC Symbol;Acc:HGNC:11185]
ENSG00000110906	-0.493659	4.58293e-07	4.65766e-05	KCTD10	potassium channel tetramerization domain containing 10 [Source:HGNC Symbol;Acc:HGNC:23236]
ENSG00000068615	-1.76326	4.85356e-07	4.88794e-05	REEP1	receptor accessory protein 1 [Source:HGNC Symbol;Acc:HGNC:25786]
ENSG00000170430	-1.84273	4.8569e-07	4.88794e-05	MGMT	O-6-methylguanine-DNA methyltransferase [Source:HGNC Symbol;Acc:HGNC:7059]
ENSG00000106927	-1.35483	4.88827e-07	4.89563e-05	AMBP	alpha-1-microglobulin/bikunin precursor [Source:HGNC Symbol;Acc:HGNC:453]
ENSG00000283294	-1.7154	4.98597e-07	4.96935e-05	AP005212.4	novel transcript
ENSG00000122965	-0.720833	5.05867e-07	4.99356e-05	RBM19	RNA binding motif protein 19 [Source:HGNC Symbol;Acc:HGNC:29098]
ENSG00000261342	1.7768	5.03902e-07	4.99356e-05	AC006538.1	novel transcript
ENSG00000103342	0.430053	5.12026e-07	5.00645e-05	GSPT1	G1 to S phase transition 1 [Source:HGNC Symbol;Acc:HGNC:4621]
ENSG00000198393	-0.815114	5.11114e-07	5.00645e-05	ZNF26	zinc finger protein 26 [Source:HGNC Symbol;Acc:HGNC:13053]
ENSG00000151062	-1.49763	5.23624e-07	5.09571e-05	CACNA2D4	calcium voltage-gated channel auxiliary subunit alpha2delta 4 [Source:HGNC Symbol;Acc:HGNC:20202]
ENSG00000123384	-1.45423	5.78428e-07	5.55049e-05	LRP1	LDL receptor related protein 1 [Source:HGNC Symbol;Acc:HGNC:6692]
ENSG00000167766	-0.72228	5.7805e-07	5.55049e-05	ZNF83	zinc finger protein 83 [Source:HGNC Symbol;Acc:HGNC:13158]
ENSG00000185686	-0.749121	5.7608e-07	5.55049e-05	PRAME	preferentially expressed antigen in melanoma [Source:HGNC Symbol;Acc:HGNC:9336]
ENSG00000077942	-1.49063	5.90925e-07	5.64415e-05	FBLN1	fibulin 1 [Source:HGNC Symbol;Acc:HGNC:3600]
ENSG00000099864	-1.58326	5.94019e-07	5.64756e-05	PALM	paralemmin [Source:HGNC Symbol;Acc:HGNC:8594]
ENSG00000136235	1.28751	5.98835e-07	5.66723e-05	GPNMB	glycoprotein nmb [Source:HGNC Symbol;Acc:HGNC:4462]
ENSG00000043355	-1.4244	6.03643e-07	5.68665e-05	ZIC2	Zic family member 2 [Source:HGNC Symbol;Acc:HGNC:12873]
ENSG00000128591	-1.66304	6.14501e-07	5.76262e-05	FLNC	filamin C [Source:HGNC Symbol;Acc:HGNC:3756]
ENSG00000143162	-0.909387	6.24559e-07	5.83044e-05	CREG1	cellular repressor of E1A stimulated genes 1 [Source:HGNC Symbol;Acc:HGNC:2351]
ENSG00000182272	-1.37882	6.55159e-07	6.08855e-05	B4GALNT4	beta-1,4-N-acetyl-galactosaminyltransferase 4 [Source:HGNC Symbol;Acc:HGNC:26315]
ENSG00000196954	-1.48495	6.62514e-07	6.12929e-05	CASP4	caspase 4 [Source:HGNC Symbol;Acc:HGNC:1505]
ENSG00000138442	0.431826	6.72219e-07	6.19132e-05	WDR12	WD repeat domain 12 [Source:HGNC Symbol;Acc:HGNC:14098]
ENSG00000012822	-0.876847	6.77156e-07	6.20907e-05	CALCOCO1	calcium binding and coiled-coil domain 1 [Source:HGNC Symbol;Acc:HGNC:29306]
ENSG00000134371	0.669142	6.85193e-07	6.25496e-05	CDC73	cell division cycle 73 [Source:HGNC Symbol;Acc:HGNC:16783]
ENSG00000266412	-0.647148	6.96281e-07	6.32818e-05	NCOA4	nuclear receptor coactivator 4 [Source:HGNC Symbol;Acc:HGNC:7671]
ENSG00000166313	-1.05116	7.06926e-07	6.39675e-05	APBB1	amyloid beta precursor protein binding family B member 1 [Source:HGNC Symbol;Acc:HGNC:581]
ENSG00000198883	1.96726	7.29442e-07	6.57167e-05	PNMA5	PNMA family member 5 [Source:HGNC Symbol;Acc:HGNC:18743]
ENSG00000110148	-1.29283	7.40005e-07	6.63784e-05	CCKBR	cholecystokinin B receptor [Source:HGNC Symbol;Acc:HGNC:1571]
ENSG00000114698	-1.32801	7.60041e-07	6.7588e-05	PLSCR4	phospholipid scramblase 4 [Source:HGNC Symbol;Acc:HGNC:16497]
ENSG00000129757	-1.3834	7.57298e-07	6.7588e-05	CDKN1C	cyclin dependent kinase inhibitor 1C [Source:HGNC Symbol;Acc:HGNC:1786]
ENSG00000163507	0.637217	7.66167e-07	6.78403e-05	CIP2A	cell proliferation regulating inhibitor of protein phosphatase 2A [Source:HGNC Symbol;Acc:HGNC:29302]
ENSG00000061273	-1.0207	7.8032e-07	6.87859e-05	HDAC7	histone deacetylase 7 [Source:HGNC Symbol;Acc:HGNC:14067]
ENSG00000145990	0.790257	7.83514e-07	6.87859e-05	GFOD1	glucose-fructose oxidoreductase domain containing 1 [Source:HGNC Symbol;Acc:HGNC:21096]
ENSG00000107249	-1.40414	8.21526e-07	7.15144e-05	GLIS3	GLIS family zinc finger 3 [Source:HGNC Symbol;Acc:HGNC:28510]
ENSG00000184292	-1.52319	8.21198e-07	7.15144e-05	TACSTD2	tumor associated calcium signal transducer 2 [Source:HGNC Symbol;Acc:HGNC:11530]
ENSG00000171757	1.21647	8.45424e-07	7.32855e-05	LRRC34	leucine rich repeat containing 34 [Source:HGNC Symbol;Acc:HGNC:28408]
ENSG00000234456	-1.42713	8.55649e-07	7.38615e-05	MAGI2-AS3	MAGI2 antisense RNA 3 [Source:HGNC Symbol;Acc:HGNC:40862]
ENSG00000143314	0.381047	8.962e-07	7.70396e-05	MRPL24	mitochondrial ribosomal protein L24 [Source:HGNC Symbol;Acc:HGNC:14037]
ENSG00000188848	1.30558	9.12321e-07	7.81e-05	BEND4	BEN domain containing 4 [Source:HGNC Symbol;Acc:HGNC:23815]
ENSG00000175203	-0.482522	9.27501e-07	7.90714e-05	DCTN2	dynactin subunit 2 [Source:HGNC Symbol;Acc:HGNC:2712]
ENSG00000114767	0.555854	9.42564e-07	7.98322e-05	RRP9	ribosomal RNA processing 9, U3 small nucleolar RNA binding protein [Source:HGNC Symbol;Acc:HGNC:16829]
ENSG00000139631	-0.954066	9.44165e-07	7.98322e-05	CSAD	cysteine sulfinic acid decarboxylase [Source:HGNC Symbol;Acc:HGNC:18966]
ENSG00000185650	-1.19992	9.83752e-07	8.28399e-05	ZFP36L1	ZFP36 ring finger protein like 1 [Source:HGNC Symbol;Acc:HGNC:1107]
ENSG00000186377	1.43604	9.90612e-07	8.30786e-05	CYP4X1	cytochrome P450 family 4 subfamily X member 1 [Source:HGNC Symbol;Acc:HGNC:20244]
ENSG00000163468	0.410631	1.0076e-06	8.4161e-05	CCT3	chaperonin containing TCP1 subunit 3 [Source:HGNC Symbol;Acc:HGNC:1616]
ENSG00000141576	-0.993349	1.02386e-06	8.51741e-05	RNF157	ring finger protein 157 [Source:HGNC Symbol;Acc:HGNC:29402]
ENSG00000167523	0.754662	1.03464e-06	8.57253e-05	SPATA33	spermatogenesis associated 33 [Source:HGNC Symbol;Acc:HGNC:26463]
ENSG00000188732	-0.934016	1.0404e-06	8.58582e-05	FAM221A	family with sequence similarity 221 member A [Source:HGNC Symbol;Acc:HGNC:27977]
ENSG00000109472	-0.649302	1.0465e-06	8.60175e-05	CPE	carboxypeptidase E [Source:HGNC Symbol;Acc:HGNC:2303]
ENSG00000074370	-1.80814	1.0781e-06	8.79145e-05	ATP2A3	ATPase sarcoplasmic/endoplasmic reticulum Ca2+ transporting 3 [Source:HGNC Symbol;Acc:HGNC:813]
ENSG00000176915	-0.421831	1.07451e-06	8.79145e-05	ANKLE2	ankyrin repeat and LEM domain containing 2 [Source:HGNC Symbol;Acc:HGNC:29101]
ENSG00000141622	-1.79917	1.08594e-06	8.82052e-05	RNF165	ring finger protein 165 [Source:HGNC Symbol;Acc:HGNC:31696]
ENSG00000133706	0.292677	1.09268e-06	8.8404e-05	LARS	leucyl-tRNA synthetase [Source:HGNC Symbol;Acc:HGNC:6512]
ENSG00000120327	-0.769737	1.09929e-06	8.85916e-05	PCDHB14	protocadherin beta 14 [Source:HGNC Symbol;Acc:HGNC:8685]
ENSG00000136205	-0.978044	1.10519e-06	8.87202e-05	TNS3	tensin 3 [Source:HGNC Symbol;Acc:HGNC:21616]
ENSG00000185090	0.745263	1.17024e-06	9.32172e-05	MANEAL	mannosidase endo-alpha like [Source:HGNC Symbol;Acc:HGNC:26452]
ENSG00000226137	-0.720384	1.17023e-06	9.32172e-05	BAIAP2-DT	BAIAP2 divergent transcript [Source:HGNC Symbol;Acc:HGNC:44342]
ENSG00000067182	-0.658161	1.18077e-06	9.36944e-05	TNFRSF1A	TNF receptor superfamily member 1A [Source:HGNC Symbol;Acc:HGNC:11916]
ENSG00000111144	-0.588685	1.19227e-06	9.37904e-05	LTA4H	leukotriene A4 hydrolase [Source:HGNC Symbol;Acc:HGNC:6710]
ENSG00000141542	-0.805919	1.19562e-06	9.37904e-05	RAB40B	RAB40B, member RAS oncogene family [Source:HGNC Symbol;Acc:HGNC:18284]
ENSG00000267221	-1.09377	1.1934e-06	9.37904e-05	C17orf113	chromosome 17 open reading frame 113 [Source:HGNC Symbol;Acc:HGNC:53437]
ENSG00000158417	0.497892	1.22091e-06	9.50515e-05	EIF5B	eukaryotic translation initiation factor 5B [Source:HGNC Symbol;Acc:HGNC:30793]
ENSG00000189337	-1.76442	1.21776e-06	9.50515e-05	KAZN	kazrin, periplakin interacting protein [Source:HGNC Symbol;Acc:HGNC:29173]
ENSG00000165417	0.82674	1.23235e-06	9.55815e-05	GTF2A1	general transcription factor IIA subunit 1 [Source:HGNC Symbol;Acc:HGNC:4646]
ENSG00000150527	-0.46874	1.29639e-06	0.000100172	MIA2	MIA SH3 domain ER export factor 2 [Source:HGNC Symbol;Acc:HGNC:18432]
ENSG00000102897	0.558696	1.32872e-06	0.000102287	LYRM1	LYR motif containing 1 [Source:HGNC Symbol;Acc:HGNC:25074]
ENSG00000170545	-1.04511	1.38586e-06	0.000106289	SMAGP	small cell adhesion glycoprotein [Source:HGNC Symbol;Acc:HGNC:26918]
ENSG00000274658	-1.57449	1.39696e-06	0.000106743	TBC1D3J	TBC1 domain family member 3J [Source:HGNC Symbol;Acc:HGNC:51247]
ENSG00000107984	-1.22358	1.43659e-06	0.000109366	DKK1	dickkopf WNT signaling pathway inhibitor 1 [Source:HGNC Symbol;Acc:HGNC:2891]
ENSG00000053918	-1.79214	1.44449e-06	0.000109564	KCNQ1	potassium voltage-gated channel subfamily Q member 1 [Source:HGNC Symbol;Acc:HGNC:6294]
ENSG00000250742	-1.48705	1.47539e-06	0.000111497	LINC02381	long intergenic non-protein coding RNA 2381 [Source:HGNC Symbol;Acc:HGNC:53304]
ENSG00000170954	-1.77541	1.52097e-06	0.000114522	ZNF415	zinc finger protein 415 [Source:HGNC Symbol;Acc:HGNC:20636]
ENSG00000158856	-0.807028	1.54104e-06	0.000115612	DMTN	dematin actin binding protein [Source:HGNC Symbol;Acc:HGNC:3382]
ENSG00000170759	0.450458	1.56669e-06	0.00011711	KIF5B	kinesin family member 5B [Source:HGNC Symbol;Acc:HGNC:6324]
ENSG00000179930	-1.69386	1.61029e-06	0.000119935	ZNF648	zinc finger protein 648 [Source:HGNC Symbol;Acc:HGNC:18190]
ENSG00000136883	-1.11797	1.6449e-06	0.000120248	KIF12	kinesin family member 12 [Source:HGNC Symbol;Acc:HGNC:21495]
ENSG00000139644	-0.570689	1.63424e-06	0.000120248	TMBIM6	transmembrane BAX inhibitor motif containing 6 [Source:HGNC Symbol;Acc:HGNC:11723]
ENSG00000140263	-0.902864	1.64267e-06	0.000120248	SORD	sorbitol dehydrogenase [Source:HGNC Symbol;Acc:HGNC:11184]
ENSG00000155849	-1.34634	1.64947e-06	0.000120248	ELMO1	engulfment and cell motility 1 [Source:HGNC Symbol;Acc:HGNC:16286]
ENSG00000214796	-1.13048	1.63971e-06	0.000120248	AC098934.1	tubulin, alpha (TUBA) pseudogene
ENSG00000236333	-1.7465	1.62425e-06	0.000120248	TRHDE-AS1	TRHDE antisense RNA 1 [Source:HGNC Symbol;Acc:HGNC:27471]
ENSG00000131480	1.13084	1.68068e-06	0.000122092	AOC2	amine oxidase, copper containing 2 [Source:HGNC Symbol;Acc:HGNC:549]
ENSG00000236609	-1.78944	1.69295e-06	0.000122552	ZNF853	zinc finger protein 853 [Source:HGNC Symbol;Acc:HGNC:21767]
ENSG00000139800	-1.4866	1.71297e-06	0.000123567	ZIC5	Zic family member 5 [Source:HGNC Symbol;Acc:HGNC:20322]
ENSG00000132470	-1.64733	1.78246e-06	0.000128132	ITGB4	integrin subunit beta 4 [Source:HGNC Symbol;Acc:HGNC:6158]
ENSG00000103197	-0.458925	1.81577e-06	0.000130073	TSC2	TSC complex subunit 2 [Source:HGNC Symbol;Acc:HGNC:12363]
ENSG00000170412	-1.66044	1.82347e-06	0.000130173	GPRC5C	G protein-coupled receptor class C group 5 member C [Source:HGNC Symbol;Acc:HGNC:13309]
ENSG00000254093	0.809499	1.87251e-06	0.000133213	PINX1	PIN2 (TERF1) interacting telomerase inhibitor 1 [Source:HGNC Symbol;Acc:HGNC:30046]
ENSG00000188906	-0.842334	1.93409e-06	0.000137121	LRRK2	leucine rich repeat kinase 2 [Source:HGNC Symbol;Acc:HGNC:18618]
ENSG00000187984	1.45496	1.97141e-06	0.000139289	ANKRD19P	ankyrin repeat domain 19, pseudogene [Source:HGNC Symbol;Acc:HGNC:22567]
ENSG00000152208	-1.76719	2.00376e-06	0.000141091	GRID2	glutamate ionotropic receptor delta type subunit 2 [Source:HGNC Symbol;Acc:HGNC:4576]
ENSG00000205339	0.415807	2.02116e-06	0.000141832	IPO7	importin 7 [Source:HGNC Symbol;Acc:HGNC:9852]
ENSG00000110074	0.71273	2.05371e-06	0.000143523	FOXRED1	FAD dependent oxidoreductase domain containing 1 [Source:HGNC Symbol;Acc:HGNC:26927]
ENSG00000180104	-0.523102	2.05917e-06	0.000143523	EXOC3	exocyst complex component 3 [Source:HGNC Symbol;Acc:HGNC:30378]
ENSG00000159166	-0.863141	2.25425e-06	0.000156441	LAD1	ladinin 1 [Source:HGNC Symbol;Acc:HGNC:6472]
ENSG00000179111	1.01971	2.25968e-06	0.000156441	HES7	hes family bHLH transcription factor 7 [Source:HGNC Symbol;Acc:HGNC:15977]
ENSG00000152518	-0.776493	2.28952e-06	0.000157977	ZFP36L2	ZFP36 ring finger protein like 2 [Source:HGNC Symbol;Acc:HGNC:1108]
ENSG00000154856	-1.45511	2.29904e-06	0.000158105	APCDD1	APC down-regulated 1 [Source:HGNC Symbol;Acc:HGNC:15718]
ENSG00000035664	-1.4286	2.32127e-06	0.000158576	DAPK2	death associated protein kinase 2 [Source:HGNC Symbol;Acc:HGNC:2675]
ENSG00000075891	-1.58189	2.31974e-06	0.000158576	PAX2	paired box 2 [Source:HGNC Symbol;Acc:HGNC:8616]
ENSG00000115041	-0.943421	2.32977e-06	0.000158632	KCNIP3	potassium voltage-gated channel interacting protein 3 [Source:HGNC Symbol;Acc:HGNC:15523]
ENSG00000139624	-0.507562	2.36771e-06	0.000160158	CERS5	ceramide synthase 5 [Source:HGNC Symbol;Acc:HGNC:23749]
ENSG00000185630	-1.14792	2.36132e-06	0.000160158	PBX1	PBX homeobox 1 [Source:HGNC Symbol;Acc:HGNC:8632]
ENSG00000273015	-0.833719	2.39433e-06	0.000161429	AC008124.1	novel transcript
ENSG00000240771	-1.16203	2.40486e-06	0.000161612	ARHGEF25	Rho guanine nucleotide exchange factor 25 [Source:HGNC Symbol;Acc:HGNC:30275]
ENSG00000120645	-1.75435	2.41812e-06	0.000161975	IQSEC3	IQ motif and Sec7 domain 3 [Source:HGNC Symbol;Acc:HGNC:29193]
ENSG00000174428	-1.08839	2.52944e-06	0.00016861	GTF2IRD2B	GTF2I repeat domain containing 2B [Source:HGNC Symbol;Acc:HGNC:33125]
ENSG00000175445	1.54251	2.53352e-06	0.00016861	LPL	lipoprotein lipase [Source:HGNC Symbol;Acc:HGNC:6677]
ENSG00000135447	-1.53807	2.57366e-06	0.000170731	PPP1R1A	protein phosphatase 1 regulatory inhibitor subunit 1A [Source:HGNC Symbol;Acc:HGNC:9286]
ENSG00000198598	-1.39168	2.58316e-06	0.000170811	MMP17	matrix metallopeptidase 17 [Source:HGNC Symbol;Acc:HGNC:7163]
ENSG00000175356	-1.66359	2.65329e-06	0.000174888	SCUBE2	signal peptide, CUB domain and EGF like domain containing 2 [Source:HGNC Symbol;Acc:HGNC:30425]
ENSG00000022840	-0.517419	2.69045e-06	0.000176773	RNF10	ring finger protein 10 [Source:HGNC Symbol;Acc:HGNC:10055]
ENSG00000106536	-0.943832	2.75638e-06	0.00018053	POU6F2	POU class 6 homeobox 2 [Source:HGNC Symbol;Acc:HGNC:21694]
ENSG00000196275	-1.21869	2.78224e-06	0.000181647	GTF2IRD2	GTF2I repeat domain containing 2 [Source:HGNC Symbol;Acc:HGNC:30775]
ENSG00000155966	-1.19226	2.79552e-06	0.000181938	AFF2	AF4/FMR2 family member 2 [Source:HGNC Symbol;Acc:HGNC:3776]
ENSG00000132698	-1.7024	2.81187e-06	0.000182427	RAB25	RAB25, member RAS oncogene family [Source:HGNC Symbol;Acc:HGNC:18238]
ENSG00000186481	-1.54315	2.97282e-06	0.000192264	ANKRD20A5P	ankyrin repeat domain 20 family member A5, pseudogene [Source:HGNC Symbol;Acc:HGNC:33833]
ENSG00000103227	-1.00669	3.0852e-06	0.000198909	LMF1	lipase maturation factor 1 [Source:HGNC Symbol;Acc:HGNC:14154]
ENSG00000101004	-0.91893	3.15053e-06	0.000202488	NINL	ninein like [Source:HGNC Symbol;Acc:HGNC:29163]
ENSG00000162433	0.845114	3.19406e-06	0.000204648	AK4	adenylate kinase 4 [Source:HGNC Symbol;Acc:HGNC:363]
ENSG00000169084	-0.769097	3.34095e-06	0.000213102	DHRSX	dehydrogenase/reductase X-linked [Source:HGNC Symbol;Acc:HGNC:18399]
ENSG00000275342	-1.32412	3.34666e-06	0.000213102	PRAG1	PEAK1 related, kinase-activating pseudokinase 1 [Source:HGNC Symbol;Acc:HGNC:25438]
ENSG00000131067	-0.695921	3.36971e-06	0.000213909	GGT7	gamma-glutamyltransferase 7 [Source:HGNC Symbol;Acc:HGNC:4259]
ENSG00000020181	1.51886	3.39175e-06	0.000214648	ADGRA2	adhesion G protein-coupled receptor A2 [Source:HGNC Symbol;Acc:HGNC:17849]
ENSG00000165795	-0.992393	3.46028e-06	0.000218315	NDRG2	NDRG family member 2 [Source:HGNC Symbol;Acc:HGNC:14460]
ENSG00000164342	-1.65952	3.47471e-06	0.000218557	TLR3	toll like receptor 3 [Source:HGNC Symbol;Acc:HGNC:11849]
ENSG00000187244	-1.03052	3.49059e-06	0.000218888	BCAM	basal cell adhesion molecule (Lutheran blood group) [Source:HGNC Symbol;Acc:HGNC:6722]
ENSG00000156234	1.59665	3.66992e-06	0.000229436	CXCL13	C-X-C motif chemokine ligand 13 [Source:HGNC Symbol;Acc:HGNC:10639]
ENSG00000123106	-0.572423	3.72244e-06	0.000232017	CCDC91	coiled-coil domain containing 91 [Source:HGNC Symbol;Acc:HGNC:24855]
ENSG00000134240	-1.48255	3.76924e-06	0.000234226	HMGCS2	3-hydroxy-3-methylglutaryl-CoA synthase 2 [Source:HGNC Symbol;Acc:HGNC:5008]
ENSG00000168824	-1.71969	3.85573e-06	0.000238882	NSG1	neuronal vesicle trafficking associated 1 [Source:HGNC Symbol;Acc:HGNC:18790]
ENSG00000139117	-0.813512	3.95206e-06	0.00024379	CPNE8	copine 8 [Source:HGNC Symbol;Acc:HGNC:23498]
ENSG00000228630	-1.42021	3.95859e-06	0.00024379	HOTAIR	HOX transcript antisense RNA [Source:HGNC Symbol;Acc:HGNC:33510]
ENSG00000124571	0.409193	4.00423e-06	0.000245766	XPO5	exportin 5 [Source:HGNC Symbol;Acc:HGNC:17675]
ENSG00000140859	-1.45893	4.01449e-06	0.000245766	KIFC3	kinesin family member C3 [Source:HGNC Symbol;Acc:HGNC:6326]
ENSG00000196950	0.52419	4.04853e-06	0.000247116	SLC39A10	solute carrier family 39 member 10 [Source:HGNC Symbol;Acc:HGNC:20861]
ENSG00000184867	-1.61971	4.0861e-06	0.000248673	ARMCX2	armadillo repeat containing X-linked 2 [Source:HGNC Symbol;Acc:HGNC:16869]
ENSG00000118514	1.35114	4.19212e-06	0.000253907	ALDH8A1	aldehyde dehydrogenase 8 family member A1 [Source:HGNC Symbol;Acc:HGNC:15471]
ENSG00000171703	-0.42156	4.19671e-06	0.000253907	TCEA2	transcription elongation factor A2 [Source:HGNC Symbol;Acc:HGNC:11614]
ENSG00000074416	-1.23687	4.25092e-06	0.000255916	MGLL	monoglyceride lipase [Source:HGNC Symbol;Acc:HGNC:17038]
ENSG00000160963	-1.71349	4.25472e-06	0.000255916	COL26A1	collagen type XXVI alpha 1 chain [Source:HGNC Symbol;Acc:HGNC:18038]
ENSG00000074410	1.32224	4.41988e-06	0.000264457	CA12	carbonic anhydrase 12 [Source:HGNC Symbol;Acc:HGNC:1371]
ENSG00000114023	0.87545	4.42235e-06	0.000264457	FAM162A	family with sequence similarity 162 member A [Source:HGNC Symbol;Acc:HGNC:17865]
ENSG00000186364	-0.936648	4.48925e-06	0.000267681	NUDT17	nudix hydrolase 17 [Source:HGNC Symbol;Acc:HGNC:26618]
ENSG00000115419	0.503392	4.56916e-06	0.000271661	GLS	glutaminase [Source:HGNC Symbol;Acc:HGNC:4331]
ENSG00000073756	1.48752	4.81497e-06	0.000284242	PTGS2	prostaglandin-endoperoxide synthase 2 [Source:HGNC Symbol;Acc:HGNC:9605]
ENSG00000173915	0.42088	4.80369e-06	0.000284242	ATP5MD	ATP synthase membrane subunit DAPIT [Source:HGNC Symbol;Acc:HGNC:30889]
ENSG00000258311	-1.08129	4.8221e-06	0.000284242	BLOC1S1-RDH5	BLOC1S1-RDH5 readthrough [Source:NCBI gene;Acc:100528022]
ENSG00000172661	-0.365037	4.83763e-06	0.000284345	WASHC2C	WASH complex subunit 2C [Source:HGNC Symbol;Acc:HGNC:23414]
ENSG00000072210	0.763135	4.91565e-06	0.00028811	ALDH3A2	aldehyde dehydrogenase 3 family member A2 [Source:HGNC Symbol;Acc:HGNC:403]
ENSG00000007402	-0.685783	4.9921e-06	0.00029094	CACNA2D2	calcium voltage-gated channel auxiliary subunit alpha2delta 2 [Source:HGNC Symbol;Acc:HGNC:1400]
ENSG00000233276	0.440895	4.99213e-06	0.00029094	GPX1	glutathione peroxidase 1 [Source:HGNC Symbol;Acc:HGNC:4553]
ENSG00000250722	-0.731542	5.01426e-06	0.000291406	SELENOP	selenoprotein P [Source:HGNC Symbol;Acc:HGNC:10751]
ENSG00000150593	-0.706782	5.21361e-06	0.00030214	PDCD4	programmed cell death 4 [Source:HGNC Symbol;Acc:HGNC:8763]
ENSG00000110931	-0.496004	5.45832e-06	0.000315436	CAMKK2	calcium/calmodulin dependent protein kinase kinase 2 [Source:HGNC Symbol;Acc:HGNC:1470]
ENSG00000124784	0.440322	5.48109e-06	0.000315505	RIOK1	RIO kinase 1 [Source:HGNC Symbol;Acc:HGNC:18656]
ENSG00000272281	-1.69861	5.4901e-06	0.000315505	TPTE2P2	transmembrane phosphoinositide 3-phosphatase and tensin homolog 2 pseudogene 2 [Source:HGNC Symbol;Acc:HGNC:38076]
ENSG00000137038	0.418391	5.53725e-06	0.000316452	DMAC1	distal membrane arm assembly complex 1 [Source:HGNC Symbol;Acc:HGNC:30536]
ENSG00000234127	-0.546242	5.52703e-06	0.000316452	TRIM26	tripartite motif containing 26 [Source:HGNC Symbol;Acc:HGNC:12962]
ENSG00000138606	-1.32563	5.57991e-06	0.000318009	SHF	Src homology 2 domain containing F [Source:HGNC Symbol;Acc:HGNC:25116]
ENSG00000143036	-1.28675	5.6133e-06	0.000318707	SLC44A3	solute carrier family 44 member 3 [Source:HGNC Symbol;Acc:HGNC:28689]
ENSG00000215559	-0.924147	5.62307e-06	0.000318707	ANKRD20A11P	ankyrin repeat domain 20 family member A11, pseudogene [Source:HGNC Symbol;Acc:HGNC:42024]
ENSG00000198301	0.459332	5.69972e-06	0.000322167	SDAD1	SDA1 domain containing 1 [Source:HGNC Symbol;Acc:HGNC:25537]
ENSG00000158710	0.592069	5.76481e-06	0.000324956	TAGLN2	transgelin 2 [Source:HGNC Symbol;Acc:HGNC:11554]
ENSG00000060140	0.920973	5.8462e-06	0.000327753	STYK1	serine/threonine/tyrosine kinase 1 [Source:HGNC Symbol;Acc:HGNC:18889]
ENSG00000177990	-1.50118	5.83138e-06	0.000327753	DPY19L2	dpy-19 like 2 [Source:HGNC Symbol;Acc:HGNC:19414]
ENSG00000083807	0.615408	5.88949e-06	0.000329285	SLC27A5	solute carrier family 27 member 5 [Source:HGNC Symbol;Acc:HGNC:10999]
ENSG00000132122	-0.915293	5.95e-06	0.00033108	SPATA6	spermatogenesis associated 6 [Source:HGNC Symbol;Acc:HGNC:18309]
ENSG00000244067	-1.64106	5.95369e-06	0.00033108	GSTA2	glutathione S-transferase alpha 2 [Source:HGNC Symbol;Acc:HGNC:4627]
ENSG00000226942	1.05604	6.08142e-06	0.000337273	IL9RP3	interleukin 9 receptor pseudogene 3 [Source:HGNC Symbol;Acc:HGNC:6033]
ENSG00000061987	-0.750036	6.10182e-06	0.000337497	MON2	MON2 homolog, regulator of endosome-to-Golgi trafficking [Source:HGNC Symbol;Acc:HGNC:29177]
ENSG00000124098	-0.738895	6.15595e-06	0.000339581	FAM210B	family with sequence similarity 210 member B [Source:HGNC Symbol;Acc:HGNC:16102]
ENSG00000052126	-0.903669	6.19036e-06	0.000339863	PLEKHA5	pleckstrin homology domain containing A5 [Source:HGNC Symbol;Acc:HGNC:30036]
ENSG00000166888	-0.72574	6.194e-06	0.000339863	STAT6	signal transducer and activator of transcription 6 [Source:HGNC Symbol;Acc:HGNC:11368]
ENSG00000076108	-0.508665	6.2429e-06	0.000340966	BAZ2A	bromodomain adjacent to zinc finger domain 2A [Source:HGNC Symbol;Acc:HGNC:962]
ENSG00000100528	0.412986	6.24715e-06	0.000340966	CNIH1	cornichon family AMPA receptor auxiliary protein 1 [Source:HGNC Symbol;Acc:HGNC:19431]
ENSG00000223865	-1.6693	6.275e-06	0.000341582	HLA-DPB1	major histocompatibility complex, class II, DP beta 1 [Source:HGNC Symbol;Acc:HGNC:4940]
ENSG00000185896	-0.600922	6.29835e-06	0.000341951	LAMP1	lysosomal associated membrane protein 1 [Source:HGNC Symbol;Acc:HGNC:6499]
ENSG00000179066	-1.35904	6.4258e-06	0.000347955	AC020907.1	novel transcript
ENSG00000065135	0.388021	6.77802e-06	0.00036486	GNAI3	G protein subunit alpha i3 [Source:HGNC Symbol;Acc:HGNC:4387]
ENSG00000124532	0.380406	6.79105e-06	0.00036486	MRS2	MRS2, magnesium transporter [Source:HGNC Symbol;Acc:HGNC:13785]
ENSG00000163993	1.36356	6.78425e-06	0.00036486	S100P	S100 calcium binding protein P [Source:HGNC Symbol;Acc:HGNC:10504]
ENSG00000172379	-1.48969	6.84861e-06	0.000366997	ARNT2	aryl hydrocarbon receptor nuclear translocator 2 [Source:HGNC Symbol;Acc:HGNC:16876]
ENSG00000274214	-1.63361	6.88665e-06	0.000368079	AP005212.2	sorting nexin 18 (SNX18) pseudogene
ENSG00000137968	-1.23275	6.97046e-06	0.000371596	SLC44A5	solute carrier family 44 member 5 [Source:HGNC Symbol;Acc:HGNC:28524]
ENSG00000151135	-1.08184	7.01063e-06	0.000372006	TMEM263	transmembrane protein 263 [Source:HGNC Symbol;Acc:HGNC:28281]
ENSG00000173221	-0.849857	7.01423e-06	0.000372006	GLRX	glutaredoxin [Source:HGNC Symbol;Acc:HGNC:4330]
ENSG00000155189	0.618014	7.05936e-06	0.00037344	AGPAT5	1-acylglycerol-3-phosphate O-acyltransferase 5 [Source:HGNC Symbol;Acc:HGNC:20886]
ENSG00000089159	-0.686045	7.23358e-06	0.000381678	PXN	paxillin [Source:HGNC Symbol;Acc:HGNC:9718]
ENSG00000166557	0.496106	7.37943e-06	0.00038838	TMED3	transmembrane p24 trafficking protein 3 [Source:HGNC Symbol;Acc:HGNC:28889]
ENSG00000111788	-0.661029	7.41841e-06	0.000389438	AC009533.1	DEAD/H (Asp-Glu-Ala-Asp/His) box polypeptide like pseudogene
ENSG00000163545	-0.944713	7.44917e-06	0.00039006	NUAK2	NUAK family kinase 2 [Source:HGNC Symbol;Acc:HGNC:29558]
ENSG00000166411	0.606745	7.52728e-06	0.000393153	IDH3A	isocitrate dehydrogenase 3 (NAD(+)) alpha [Source:HGNC Symbol;Acc:HGNC:5384]
ENSG00000119403	-1.20577	7.56961e-06	0.000394365	PHF19	PHD finger protein 19 [Source:HGNC Symbol;Acc:HGNC:24566]
ENSG00000179603	-1.10557	7.68542e-06	0.00039939	GRM8	glutamate metabotropic receptor 8 [Source:HGNC Symbol;Acc:HGNC:4600]
ENSG00000139323	-0.563239	7.76663e-06	0.000401928	POC1B	POC1 centriolar protein B [Source:HGNC Symbol;Acc:HGNC:30836]
ENSG00000179195	-0.632056	7.77322e-06	0.000401928	ZNF664	zinc finger protein 664 [Source:HGNC Symbol;Acc:HGNC:25406]
ENSG00000027697	0.550325	7.82582e-06	0.000403636	IFNGR1	interferon gamma receptor 1 [Source:HGNC Symbol;Acc:HGNC:5439]
ENSG00000159131	0.372647	7.89333e-06	0.000406103	GART	phosphoribosylglycinamide formyltransferase, phosphoribosylglycinamide synthetase, phosphoribosylaminoimidazole synthetase [Source:HGNC Symbol;Acc:HGNC:4163]
ENSG00000118515	1.45268	8.12565e-06	0.000416327	SGK1	serum/glucocorticoid regulated kinase 1 [Source:HGNC Symbol;Acc:HGNC:10810]
ENSG00000123992	-0.549283	8.13241e-06	0.000416327	DNPEP	aspartyl aminopeptidase [Source:HGNC Symbol;Acc:HGNC:2981]
ENSG00000197410	-1.56516	8.16911e-06	0.000416852	DCHS2	dachsous cadherin-related 2 [Source:HGNC Symbol;Acc:HGNC:23111]
ENSG00000261292	-1.58251	8.18308e-06	0.000416852	AC110491.1	novel transcript
ENSG00000166402	-0.915703	8.34037e-06	0.000423818	TUB	tubby bipartite transcription factor [Source:HGNC Symbol;Acc:HGNC:12406]
ENSG00000128849	-1.56972	8.43108e-06	0.000426825	CGNL1	cingulin like 1 [Source:HGNC Symbol;Acc:HGNC:25931]
ENSG00000203805	0.686014	8.44093e-06	0.000426825	PLPP4	phospholipid phosphatase 4 [Source:HGNC Symbol;Acc:HGNC:23531]
ENSG00000249550	-1.01119	8.71125e-06	0.000439418	LINC01234	long intergenic non-protein coding RNA 1234 [Source:HGNC Symbol;Acc:HGNC:49757]
ENSG00000166987	-0.789317	8.77614e-06	0.000441611	MBD6	methyl-CpG binding domain protein 6 [Source:HGNC Symbol;Acc:HGNC:20445]
ENSG00000234177	1.51415	8.80171e-06	0.00044182	LINC01114	long intergenic non-protein coding RNA 1114 [Source:HGNC Symbol;Acc:HGNC:49245]
ENSG00000111145	-1.12766	8.83779e-06	0.000442555	ELK3	ELK3, ETS transcription factor [Source:HGNC Symbol;Acc:HGNC:3325]
ENSG00000169418	-1.57289	8.86937e-06	0.00044306	NPR1	natriuretic peptide receptor 1 [Source:HGNC Symbol;Acc:HGNC:7943]
ENSG00000111644	-1.10024	9.46451e-06	0.000469522	ACRBP	acrosin binding protein [Source:HGNC Symbol;Acc:HGNC:17195]
ENSG00000183762	-0.889328	9.44292e-06	0.000469522	KREMEN1	kringle containing transmembrane protein 1 [Source:HGNC Symbol;Acc:HGNC:17550]
ENSG00000197183	-0.79072	9.46737e-06	0.000469522	NOL4L	nucleolar protein 4 like [Source:HGNC Symbol;Acc:HGNC:16106]
ENSG00000143842	-0.85292	9.54414e-06	0.000471957	SOX13	SRY-box 13 [Source:HGNC Symbol;Acc:HGNC:11192]
ENSG00000147416	0.586312	9.56512e-06	0.000471957	ATP6V1B2	ATPase H+ transporting V1 subunit B2 [Source:HGNC Symbol;Acc:HGNC:854]
ENSG00000265787	-1.65922	9.58509e-06	0.000471957	CYP4F35P	cytochrome P450 family 4 subfamily F member 35, pseudogene [Source:HGNC Symbol;Acc:HGNC:39954]
ENSG00000116962	-1.61714	9.61716e-06	0.000472409	NID1	nidogen 1 [Source:HGNC Symbol;Acc:HGNC:7821]
ENSG00000114626	-0.825245	9.74193e-06	0.000474465	ABTB1	ankyrin repeat and BTB domain containing 1 [Source:HGNC Symbol;Acc:HGNC:18275]
ENSG00000135108	-0.561838	9.76345e-06	0.000474465	FBXO21	F-box protein 21 [Source:HGNC Symbol;Acc:HGNC:13592]
ENSG00000146731	0.442667	9.7718e-06	0.000474465	CCT6A	chaperonin containing TCP1 subunit 6A [Source:HGNC Symbol;Acc:HGNC:1620]
ENSG00000152213	-1.1727	9.69915e-06	0.000474465	ARL11	ADP ribosylation factor like GTPase 11 [Source:HGNC Symbol;Acc:HGNC:24046]
ENSG00000164649	-1.30422	9.77401e-06	0.000474465	CDCA7L	cell division cycle associated 7 like [Source:HGNC Symbol;Acc:HGNC:30777]
ENSG00000175262	-1.56338	9.95933e-06	0.000482326	C1orf127	chromosome 1 open reading frame 127 [Source:HGNC Symbol;Acc:HGNC:26730]
ENSG00000144152	-1.3361	1.01252e-05	0.000488684	FBLN7	fibulin 7 [Source:HGNC Symbol;Acc:HGNC:26740]
ENSG00000239672	0.600157	1.0138e-05	0.000488684	NME1	NME/NM23 nucleoside diphosphate kinase 1 [Source:HGNC Symbol;Acc:HGNC:7849]
ENSG00000197969	0.986813	1.02452e-05	0.0004927	VPS13A	vacuolar protein sorting 13 homolog A [Source:HGNC Symbol;Acc:HGNC:1908]
ENSG00000159182	-0.750307	1.04111e-05	0.000499515	PRAC1	PRAC1 small nuclear protein [Source:HGNC Symbol;Acc:HGNC:30591]
ENSG00000181610	0.427795	1.04413e-05	0.0004998	MRPS23	mitochondrial ribosomal protein S23 [Source:HGNC Symbol;Acc:HGNC:14509]
ENSG00000136044	-0.583011	1.05257e-05	0.000502677	APPL2	adaptor protein, phosphotyrosine interacting with PH domain and leucine zipper 2 [Source:HGNC Symbol;Acc:HGNC:18242]
ENSG00000076928	-0.484186	1.06315e-05	0.000506557	ARHGEF1	Rho guanine nucleotide exchange factor 1 [Source:HGNC Symbol;Acc:HGNC:681]
ENSG00000072571	0.510518	1.0838e-05	0.000515207	HMMR	hyaluronan mediated motility receptor [Source:HGNC Symbol;Acc:HGNC:5012]
ENSG00000196458	-0.948614	1.0982e-05	0.00052085	ZNF605	zinc finger protein 605 [Source:HGNC Symbol;Acc:HGNC:28068]
ENSG00000165801	-0.870961	1.11537e-05	0.00052778	ARHGEF40	Rho guanine nucleotide exchange factor 40 [Source:HGNC Symbol;Acc:HGNC:25516]
ENSG00000142784	-0.650348	1.1371e-05	0.000535703	WDTC1	WD and tetratricopeptide repeats 1 [Source:HGNC Symbol;Acc:HGNC:29175]
ENSG00000162738	-1.28243	1.13731e-05	0.000535703	VANGL2	VANGL planar cell polarity protein 2 [Source:HGNC Symbol;Acc:HGNC:15511]
ENSG00000184672	-1.28242	1.16567e-05	0.000547811	RALYL	RALY RNA binding protein like [Source:HGNC Symbol;Acc:HGNC:27036]
ENSG00000172116	-1.56234	1.17019e-05	0.000548471	CD8B	CD8b molecule [Source:HGNC Symbol;Acc:HGNC:1707]
ENSG00000173210	-1.47081	1.17239e-05	0.000548471	ABLIM3	actin binding LIM protein family member 3 [Source:HGNC Symbol;Acc:HGNC:29132]
ENSG00000183935	-0.758427	1.18757e-05	0.000554315	HTR7P1	5-hydroxytryptamine receptor 7 pseudogene 1 [Source:HGNC Symbol;Acc:HGNC:30411]
ENSG00000139437	-0.645739	1.19983e-05	0.000558083	TCHP	trichoplein keratin filament binding [Source:HGNC Symbol;Acc:HGNC:28135]
ENSG00000164687	0.943787	1.20105e-05	0.000558083	FABP5	fatty acid binding protein 5 [Source:HGNC Symbol;Acc:HGNC:3560]
ENSG00000150977	-1.03184	1.21909e-05	0.000565194	RILPL2	Rab interacting lysosomal protein like 2 [Source:HGNC Symbol;Acc:HGNC:28787]
ENSG00000116157	-0.847009	1.22719e-05	0.000566403	GPX7	glutathione peroxidase 7 [Source:HGNC Symbol;Acc:HGNC:4559]
ENSG00000139182	-1.25418	1.22686e-05	0.000566403	CLSTN3	calsyntenin 3 [Source:HGNC Symbol;Acc:HGNC:18371]
ENSG00000149256	-1.55615	1.23713e-05	0.000566628	TENM4	teneurin transmembrane protein 4 [Source:HGNC Symbol;Acc:HGNC:29945]
ENSG00000152439	-0.854294	1.23867e-05	0.000566628	ZNF773	zinc finger protein 773 [Source:HGNC Symbol;Acc:HGNC:30487]
ENSG00000205544	0.834102	1.23344e-05	0.000566628	TMEM256	transmembrane protein 256 [Source:HGNC Symbol;Acc:HGNC:28618]
ENSG00000272121	1.52675	1.23482e-05	0.000566628	AC006058.3	novel transcript
ENSG00000126464	-0.550477	1.25005e-05	0.000570571	PRR12	proline rich 12 [Source:HGNC Symbol;Acc:HGNC:29217]
ENSG00000110172	0.74136	1.25594e-05	0.000571994	CHORDC1	cysteine and histidine rich domain containing 1 [Source:HGNC Symbol;Acc:HGNC:14525]
ENSG00000116747	0.855164	1.26552e-05	0.000574715	TROVE2	TROVE domain family member 2 [Source:HGNC Symbol;Acc:HGNC:11313]
ENSG00000127329	-0.785683	1.26817e-05	0.000574715	PTPRB	protein tyrosine phosphatase, receptor type B [Source:HGNC Symbol;Acc:HGNC:9665]
ENSG00000141506	-1.55926	1.27027e-05	0.000574715	PIK3R5	phosphoinositide-3-kinase regulatory subunit 5 [Source:HGNC Symbol;Acc:HGNC:30035]
ENSG00000135451	-0.616669	1.27941e-05	0.000577583	TROAP	trophinin associated protein [Source:HGNC Symbol;Acc:HGNC:12327]
ENSG00000135437	-1.02026	1.33314e-05	0.000600526	RDH5	retinol dehydrogenase 5 [Source:HGNC Symbol;Acc:HGNC:9940]
ENSG00000111731	-0.646208	1.36434e-05	0.000610424	C2CD5	C2 calcium dependent domain containing 5 [Source:HGNC Symbol;Acc:HGNC:29062]
ENSG00000133256	-0.657427	1.37055e-05	0.000610424	PDE6B	phosphodiesterase 6B [Source:HGNC Symbol;Acc:HGNC:8786]
ENSG00000151491	-0.613208	1.37287e-05	0.000610424	EPS8	epidermal growth factor receptor pathway substrate 8 [Source:HGNC Symbol;Acc:HGNC:3420]
ENSG00000162086	-0.455092	1.36755e-05	0.000610424	ZNF75A	zinc finger protein 75a [Source:HGNC Symbol;Acc:HGNC:13146]
ENSG00000164442	-0.896151	1.35964e-05	0.000610424	CITED2	Cbp/p300 interacting transactivator with Glu/Asp rich carboxy-terminal domain 2 [Source:HGNC Symbol;Acc:HGNC:1987]
ENSG00000215018	-1.34352	1.36939e-05	0.000610424	COL28A1	collagen type XXVIII alpha 1 chain [Source:HGNC Symbol;Acc:HGNC:22442]
ENSG00000105738	-0.715365	1.39577e-05	0.00061927	SIPA1L3	signal induced proliferation associated 1 like 3 [Source:HGNC Symbol;Acc:HGNC:23801]
ENSG00000140332	-0.481519	1.42723e-05	0.00063187	TLE3	transducin like enhancer of split 3 [Source:HGNC Symbol;Acc:HGNC:11839]
ENSG00000112294	-0.482044	1.4581e-05	0.000644156	ALDH5A1	aldehyde dehydrogenase 5 family member A1 [Source:HGNC Symbol;Acc:HGNC:408]
ENSG00000174989	-0.602535	1.47738e-05	0.00065128	FBXW8	F-box and WD repeat domain containing 8 [Source:HGNC Symbol;Acc:HGNC:13597]
ENSG00000013619	-1.19494	1.48375e-05	0.000652691	MAMLD1	mastermind like domain containing 1 [Source:HGNC Symbol;Acc:HGNC:2568]
ENSG00000139651	-0.712342	1.49473e-05	0.000656125	ZNF740	zinc finger protein 740 [Source:HGNC Symbol;Acc:HGNC:27465]
ENSG00000010610	-1.4557	1.50029e-05	0.000656376	CD4	CD4 molecule [Source:HGNC Symbol;Acc:HGNC:1678]
ENSG00000180190	-0.995727	1.50167e-05	0.000656376	TDRP	testis development related protein [Source:HGNC Symbol;Acc:HGNC:26951]
ENSG00000065970	-0.762479	1.50896e-05	0.000658168	FOXJ2	forkhead box J2 [Source:HGNC Symbol;Acc:HGNC:24818]
ENSG00000258867	-1.28982	1.51645e-05	0.000660041	LINC01146	long intergenic non-protein coding RNA 1146 [Source:HGNC Symbol;Acc:HGNC:49467]
ENSG00000023697	-0.745989	1.53112e-05	0.000661618	DERA	deoxyribose-phosphate aldolase [Source:HGNC Symbol;Acc:HGNC:24269]
ENSG00000088899	-0.966382	1.53313e-05	0.000661618	LZTS3	leucine zipper tumor suppressor family member 3 [Source:HGNC Symbol;Acc:HGNC:30139]
ENSG00000111321	-0.480008	1.53136e-05	0.000661618	LTBR	lymphotoxin beta receptor [Source:HGNC Symbol;Acc:HGNC:6718]
ENSG00000167555	-1.05487	1.53611e-05	0.000661618	ZNF528	zinc finger protein 528 [Source:HGNC Symbol;Acc:HGNC:29384]
ENSG00000206503	-1.4756	1.535e-05	0.000661618	HLA-A	major histocompatibility complex, class I, A [Source:HGNC Symbol;Acc:HGNC:4931]
ENSG00000174562	1.14377	1.54384e-05	0.000663563	KLK15	kallikrein related peptidase 15 [Source:HGNC Symbol;Acc:HGNC:20453]
ENSG00000102934	-0.833014	1.56063e-05	0.00066692	PLLP	plasmolipin [Source:HGNC Symbol;Acc:HGNC:18553]
ENSG00000115368	0.496956	1.56291e-05	0.00066692	WDR75	WD repeat domain 75 [Source:HGNC Symbol;Acc:HGNC:25725]
ENSG00000128311	-0.521553	1.56458e-05	0.00066692	TST	thiosulfate sulfurtransferase [Source:HGNC Symbol;Acc:HGNC:12388]
ENSG00000266714	-1.04787	1.55964e-05	0.00066692	MYO15B	myosin XVB [Source:HGNC Symbol;Acc:HGNC:14083]
ENSG00000154217	-1.11663	1.57112e-05	0.000666949	PITPNC1	phosphatidylinositol transfer protein cytoplasmic 1 [Source:HGNC Symbol;Acc:HGNC:21045]
ENSG00000198556	0.940778	1.57095e-05	0.000666949	ZNF789	zinc finger protein 789 [Source:HGNC Symbol;Acc:HGNC:27801]
ENSG00000122034	0.430535	1.58373e-05	0.000670922	GTF3A	general transcription factor IIIA [Source:HGNC Symbol;Acc:HGNC:4662]
ENSG00000177981	-0.515906	1.60356e-05	0.000677929	ASB8	ankyrin repeat and SOCS box containing 8 [Source:HGNC Symbol;Acc:HGNC:17183]
ENSG00000107951	-0.803242	1.60761e-05	0.000678097	MTPAP	mitochondrial poly(A) polymerase [Source:HGNC Symbol;Acc:HGNC:25532]
ENSG00000250241	-1.47812	1.61052e-05	0.000678097	AC105383.1	uncharacterized LOC101927359 [Source:NCBI gene;Acc:101927359]
ENSG00000162105	-0.890462	1.62471e-05	0.000682675	SHANK2	SH3 and multiple ankyrin repeat domains 2 [Source:HGNC Symbol;Acc:HGNC:14295]
ENSG00000262814	0.647531	1.65005e-05	0.000691913	MRPL12	mitochondrial ribosomal protein L12 [Source:HGNC Symbol;Acc:HGNC:10378]
ENSG00000106031	-1.52801	1.65759e-05	0.000693667	HOXA13	homeobox A13 [Source:HGNC Symbol;Acc:HGNC:5102]
ENSG00000254910	-1.54832	1.66162e-05	0.000693946	AC136475.2	novel transcript
ENSG00000135093	-0.744536	1.66934e-05	0.000695759	USP30	ubiquitin specific peptidase 30 [Source:HGNC Symbol;Acc:HGNC:20065]
ENSG00000053702	-0.744327	1.67627e-05	0.000697242	NRIP2	nuclear receptor interacting protein 2 [Source:HGNC Symbol;Acc:HGNC:23078]
ENSG00000132300	0.292858	1.68488e-05	0.000699413	PTCD3	pentatricopeptide repeat domain 3 [Source:HGNC Symbol;Acc:HGNC:24717]
ENSG00000111011	-0.443794	1.69303e-05	0.000701385	RSRC2	arginine and serine rich coiled-coil 2 [Source:HGNC Symbol;Acc:HGNC:30559]
ENSG00000140157	0.42143	1.73217e-05	0.000716162	NIPA2	NIPA magnesium transporter 2 [Source:HGNC Symbol;Acc:HGNC:17044]
ENSG00000147488	-1.42862	1.74745e-05	0.000721033	ST18	ST18, C2H2C-type zinc finger [Source:HGNC Symbol;Acc:HGNC:18695]
ENSG00000183011	0.416912	1.76851e-05	0.000728267	NAA38	N(alpha)-acetyltransferase 38, NatC auxiliary subunit [Source:HGNC Symbol;Acc:HGNC:28212]
ENSG00000154582	0.463362	1.78847e-05	0.000735018	ELOC	elongin C [Source:HGNC Symbol;Acc:HGNC:11617]
ENSG00000080603	-0.602651	1.80908e-05	0.000736617	SRCAP	Snf2 related CREBBP activator protein [Source:HGNC Symbol;Acc:HGNC:16974]
ENSG00000089234	-0.604848	1.80022e-05	0.000736617	BRAP	BRCA1 associated protein [Source:HGNC Symbol;Acc:HGNC:1099]
ENSG00000134001	0.408861	1.81735e-05	0.000736617	EIF2S1	eukaryotic translation initiation factor 2 subunit alpha [Source:HGNC Symbol;Acc:HGNC:3265]
ENSG00000148288	-1.57012	1.81442e-05	0.000736617	GBGT1	globoside alpha-1,3-N-acetylgalactosaminyltransferase 1 (FORS blood group) [Source:HGNC Symbol;Acc:HGNC:20460]
ENSG00000169126	-1.09359	1.81189e-05	0.000736617	ARMC4	armadillo repeat containing 4 [Source:HGNC Symbol;Acc:HGNC:25583]
ENSG00000270344	-0.855472	1.81698e-05	0.000736617	POC1B-AS1	POC1B antisense RNA 1 [Source:HGNC Symbol;Acc:HGNC:52949]
ENSG00000280435	1.44254	1.80101e-05	0.000736617	AC006058.4	TEC
ENSG00000086730	1.07409	1.82309e-05	0.000737493	LAT2	linker for activation of T cells family member 2 [Source:HGNC Symbol;Acc:HGNC:12749]
ENSG00000275832	-1.51485	1.83496e-05	0.000740842	ARHGAP23	Rho GTPase activating protein 23 [Source:HGNC Symbol;Acc:HGNC:29293]
ENSG00000134987	0.401978	1.89446e-05	0.000762554	WDR36	WD repeat domain 36 [Source:HGNC Symbol;Acc:HGNC:30696]
ENSG00000196305	0.407834	1.89613e-05	0.000762554	IARS	isoleucyl-tRNA synthetase [Source:HGNC Symbol;Acc:HGNC:5330]
ENSG00000166908	-0.520985	1.9208e-05	0.000770975	PIP4K2C	phosphatidylinositol-5-phosphate 4-kinase type 2 gamma [Source:HGNC Symbol;Acc:HGNC:23786]
ENSG00000140577	-0.447725	1.93079e-05	0.000773479	CRTC3	CREB regulated transcription coactivator 3 [Source:HGNC Symbol;Acc:HGNC:26148]
ENSG00000179403	-1.32541	1.99339e-05	0.000797009	VWA1	von Willebrand factor A domain containing 1 [Source:HGNC Symbol;Acc:HGNC:30910]
ENSG00000184613	0.457784	2.00004e-05	0.000798121	NELL2	neural EGFL like 2 [Source:HGNC Symbol;Acc:HGNC:7751]
ENSG00000123096	-1.48206	2.04202e-05	0.0008133	SSPN	sarcospan [Source:HGNC Symbol;Acc:HGNC:11322]
ENSG00000116649	0.500109	2.09864e-05	0.00083424	SRM	spermidine synthase [Source:HGNC Symbol;Acc:HGNC:11296]
ENSG00000163171	-0.69855	2.13817e-05	0.00084669	CDC42EP3	CDC42 effector protein 3 [Source:HGNC Symbol;Acc:HGNC:16943]
ENSG00000164904	-0.660466	2.13683e-05	0.00084669	ALDH7A1	aldehyde dehydrogenase 7 family member A1 [Source:HGNC Symbol;Acc:HGNC:877]
ENSG00000110844	-0.685372	2.16102e-05	0.000854098	PRPF40B	pre-mRNA processing factor 40 homolog B [Source:HGNC Symbol;Acc:HGNC:25031]
ENSG00000211584	-0.720554	2.17612e-05	0.000858423	SLC48A1	solute carrier family 48 member 1 [Source:HGNC Symbol;Acc:HGNC:26035]
ENSG00000197147	0.415046	2.19569e-05	0.000864489	LRRC8B	leucine rich repeat containing 8 VRAC subunit B [Source:HGNC Symbol;Acc:HGNC:30692]
ENSG00000256269	0.401891	2.23321e-05	0.00087759	HMBS	hydroxymethylbilane synthase [Source:HGNC Symbol;Acc:HGNC:4982]
ENSG00000181027	0.657708	2.25177e-05	0.000883201	FKRP	fukutin related protein [Source:HGNC Symbol;Acc:HGNC:17997]
ENSG00000106333	-1.03048	2.26207e-05	0.000885554	PCOLCE	procollagen C-endopeptidase enhancer [Source:HGNC Symbol;Acc:HGNC:8738]
ENSG00000103249	-0.321222	2.28779e-05	0.000893928	CLCN7	chloride voltage-gated channel 7 [Source:HGNC Symbol;Acc:HGNC:2025]
ENSG00000238117	-1.56511	2.29657e-05	0.000895662	AP000844.2	novel transcript
ENSG00000058404	-1.28537	2.31037e-05	0.000899342	CAMK2B	calcium/calmodulin dependent protein kinase II beta [Source:HGNC Symbol;Acc:HGNC:1461]
ENSG00000076641	1.00157	2.35268e-05	0.00091409	PAG1	phosphoprotein membrane anchor with glycosphingolipid microdomains 1 [Source:HGNC Symbol;Acc:HGNC:30043]
ENSG00000115541	0.634419	2.36721e-05	0.000917415	HSPE1	heat shock protein family E (Hsp10) member 1 [Source:HGNC Symbol;Acc:HGNC:5269]
ENSG00000130035	-1.54506	2.37091e-05	0.000917415	GALNT8	polypeptide N-acetylgalactosaminyltransferase 8 [Source:HGNC Symbol;Acc:HGNC:4130]
ENSG00000169908	-1.59222	2.37512e-05	0.000917415	TM4SF1	transmembrane 4 L six family member 1 [Source:HGNC Symbol;Acc:HGNC:11853]
ENSG00000174938	-0.532688	2.37903e-05	0.000917415	SEZ6L2	seizure related 6 homolog like 2 [Source:HGNC Symbol;Acc:HGNC:30844]
ENSG00000065978	0.514971	2.42019e-05	0.000931546	YBX1	Y-box binding protein 1 [Source:HGNC Symbol;Acc:HGNC:8014]
ENSG00000006210	-1.02336	2.43604e-05	0.000935904	CX3CL1	C-X3-C motif chemokine ligand 1 [Source:HGNC Symbol;Acc:HGNC:10647]
ENSG00000111725	-0.666063	2.44729e-05	0.000938475	PRKAB1	protein kinase AMP-activated non-catalytic subunit beta 1 [Source:HGNC Symbol;Acc:HGNC:9378]
ENSG00000144711	-0.695476	2.49239e-05	0.000953997	IQSEC1	IQ motif and Sec7 domain 1 [Source:HGNC Symbol;Acc:HGNC:29112]
ENSG00000198015	-0.33838	2.51508e-05	0.0009609	MRPL42	mitochondrial ribosomal protein L42 [Source:HGNC Symbol;Acc:HGNC:14493]
ENSG00000227640	1.46679	2.55577e-05	0.00097464	SOX21-AS1	SOX21 antisense divergent transcript 1 [Source:HGNC Symbol;Acc:HGNC:39807]
ENSG00000183495	-0.496131	2.58673e-05	0.000984627	EP400	E1A binding protein p400 [Source:HGNC Symbol;Acc:HGNC:11958]
ENSG00000076067	-0.7972	2.6241e-05	0.000997012	RBMS2	RNA binding motif single stranded interacting protein 2 [Source:HGNC Symbol;Acc:HGNC:9909]
ENSG00000006042	-0.660042	2.66334e-05	0.00101006	TMEM98	transmembrane protein 98 [Source:HGNC Symbol;Acc:HGNC:24529]
ENSG00000144331	-1.08431	2.68866e-05	0.00101779	ZNF385B	zinc finger protein 385B [Source:HGNC Symbol;Acc:HGNC:26332]
ENSG00000112655	-1.18676	2.7151e-05	0.00102592	PTK7	protein tyrosine kinase 7 (inactive) [Source:HGNC Symbol;Acc:HGNC:9618]
ENSG00000111679	-0.629138	2.73769e-05	0.00103068	PTPN6	protein tyrosine phosphatase, non-receptor type 6 [Source:HGNC Symbol;Acc:HGNC:9658]
ENSG00000120254	0.527981	2.73751e-05	0.00103068	MTHFD1L	methylenetetrahydrofolate dehydrogenase (NADP+ dependent) 1 like [Source:HGNC Symbol;Acc:HGNC:21055]
ENSG00000060138	0.559356	2.75668e-05	0.00103594	YBX3	Y-box binding protein 3 [Source:HGNC Symbol;Acc:HGNC:2428]
ENSG00000125510	-1.51472	2.76424e-05	0.00103689	OPRL1	opioid related nociceptin receptor 1 [Source:HGNC Symbol;Acc:HGNC:8155]
ENSG00000169213	-0.974431	2.79178e-05	0.00104532	RAB3B	RAB3B, member RAS oncogene family [Source:HGNC Symbol;Acc:HGNC:9778]
ENSG00000170927	-1.45974	2.83138e-05	0.00105823	PKHD1	PKHD1, fibrocystin/polyductin [Source:HGNC Symbol;Acc:HGNC:9016]
ENSG00000100234	-1.56435	2.86225e-05	0.00106402	TIMP3	TIMP metallopeptidase inhibitor 3 [Source:HGNC Symbol;Acc:HGNC:11822]
ENSG00000167701	0.755637	2.86236e-05	0.00106402	GPT	glutamic--pyruvic transaminase [Source:HGNC Symbol;Acc:HGNC:4552]
ENSG00000233639	1.69783	2.86232e-05	0.00106402	PANTR1	POU3F3 adjacent non-coding transcript 1 [Source:HGNC Symbol;Acc:HGNC:49513]
ENSG00000177234	0.680098	2.89541e-05	0.00107438	LINC01561	long intergenic non-protein coding RNA 1561 [Source:HGNC Symbol;Acc:HGNC:31365]
ENSG00000184381	-0.690473	2.90456e-05	0.00107583	PLA2G6	phospholipase A2 group VI [Source:HGNC Symbol;Acc:HGNC:9039]
ENSG00000178498	-0.858099	2.92198e-05	0.00108035	DTX3	deltex E3 ubiquitin ligase 3 [Source:HGNC Symbol;Acc:HGNC:24457]
ENSG00000169903	-1.16022	2.976e-05	0.00109835	TM4SF4	transmembrane 4 L six family member 4 [Source:HGNC Symbol;Acc:HGNC:11856]
ENSG00000226091	-1.52058	2.99841e-05	0.00110465	LINC00937	long intergenic non-protein coding RNA 937 [Source:HGNC Symbol;Acc:HGNC:48629]
ENSG00000170456	-0.601633	3.02322e-05	0.0011118	DENND5B	DENN domain containing 5B [Source:HGNC Symbol;Acc:HGNC:28338]
ENSG00000100065	-0.653896	3.04556e-05	0.00111802	CARD10	caspase recruitment domain family member 10 [Source:HGNC Symbol;Acc:HGNC:16422]
ENSG00000129353	-0.279949	3.06677e-05	0.00112034	SLC44A2	solute carrier family 44 member 2 [Source:HGNC Symbol;Acc:HGNC:17292]
ENSG00000182308	1.24031	3.06817e-05	0.00112034	DCAF4L1	DDB1 and CUL4 associated factor 4 like 1 [Source:HGNC Symbol;Acc:HGNC:27723]
ENSG00000248508	0.697119	3.06393e-05	0.00112034	SRP14-AS1	SRP14 antisense RNA1 (head to head) [Source:HGNC Symbol;Acc:HGNC:48619]
ENSG00000135502	-1.42493	3.1039e-05	0.00112846	SLC26A10	solute carrier family 26 member 10 [Source:HGNC Symbol;Acc:HGNC:14470]
ENSG00000139874	-1.24271	3.10234e-05	0.00112846	SSTR1	somatostatin receptor 1 [Source:HGNC Symbol;Acc:HGNC:11330]
ENSG00000280088	-0.874209	3.10681e-05	0.00112846	AC126474.2	TEC
ENSG00000007202	0.369243	3.14154e-05	0.00113907	KIAA0100	KIAA0100 [Source:HGNC Symbol;Acc:HGNC:28960]
ENSG00000134333	0.918412	3.18391e-05	0.00115241	LDHA	lactate dehydrogenase A [Source:HGNC Symbol;Acc:HGNC:6535]
ENSG00000120832	-0.647305	3.23471e-05	0.00116875	MTERF2	mitochondrial transcription termination factor 2 [Source:HGNC Symbol;Acc:HGNC:30779]
ENSG00000078902	-0.721795	3.2481e-05	0.00117012	TOLLIP	toll interacting protein [Source:HGNC Symbol;Acc:HGNC:16476]
ENSG00000179912	-0.681643	3.24986e-05	0.00117012	R3HDM2	R3H domain containing 2 [Source:HGNC Symbol;Acc:HGNC:29167]
ENSG00000253958	-1.44502	3.2583e-05	0.00117111	CLDN23	claudin 23 [Source:HGNC Symbol;Acc:HGNC:17591]
ENSG00000250132	-1.13387	3.27081e-05	0.00117356	AC004803.1	novel transcript
ENSG00000016082	-1.10207	3.29761e-05	0.00117501	ISL1	ISL LIM homeobox 1 [Source:HGNC Symbol;Acc:HGNC:6132]
ENSG00000047457	-1.57087	3.28928e-05	0.00117501	CP	ceruloplasmin [Source:HGNC Symbol;Acc:HGNC:2295]
ENSG00000110057	-0.613893	3.29708e-05	0.00117501	UNC93B1	unc-93 homolog B1, TLR signaling regulator [Source:HGNC Symbol;Acc:HGNC:13481]
ENSG00000228314	-1.0738	3.28325e-05	0.00117501	CYP4F29P	cytochrome P450 family 4 subfamily F member 29, pseudogene [Source:HGNC Symbol;Acc:HGNC:2647]
ENSG00000136052	-0.758711	3.35043e-05	0.00119177	SLC41A2	solute carrier family 41 member 2 [Source:HGNC Symbol;Acc:HGNC:31045]
ENSG00000069849	0.513748	3.37649e-05	0.00119897	ATP1B3	ATPase Na+/K+ transporting subunit beta 3 [Source:HGNC Symbol;Acc:HGNC:806]
ENSG00000102144	0.674767	3.38244e-05	0.00119902	PGK1	phosphoglycerate kinase 1 [Source:HGNC Symbol;Acc:HGNC:8896]
ENSG00000151923	-0.448524	3.38947e-05	0.00119945	TIAL1	TIA1 cytotoxic granule associated RNA binding protein like 1 [Source:HGNC Symbol;Acc:HGNC:11804]
ENSG00000115718	-1.56474	3.40641e-05	0.00120338	PROC	protein C, inactivator of coagulation factors Va and VIIIa [Source:HGNC Symbol;Acc:HGNC:9451]
ENSG00000139531	-0.743638	3.41692e-05	0.00120503	SUOX	sulfite oxidase [Source:HGNC Symbol;Acc:HGNC:11460]
ENSG00000250510	-0.813794	3.42923e-05	0.00120731	GPR162	G protein-coupled receptor 162 [Source:HGNC Symbol;Acc:HGNC:16693]
ENSG00000137962	-1.51345	3.43549e-05	0.00120746	ARHGAP29	Rho GTPase activating protein 29 [Source:HGNC Symbol;Acc:HGNC:30207]
ENSG00000168303	0.438938	3.4583e-05	0.00121341	MPLKIP	M-phase specific PLK1 interacting protein [Source:HGNC Symbol;Acc:HGNC:16002]
ENSG00000137825	-1.39776	3.46926e-05	0.00121518	ITPKA	inositol-trisphosphate 3-kinase A [Source:HGNC Symbol;Acc:HGNC:6178]
ENSG00000121361	-1.54304	3.49203e-05	0.00122109	KCNJ8	potassium voltage-gated channel subfamily J member 8 [Source:HGNC Symbol;Acc:HGNC:6269]
ENSG00000240184	-0.703785	3.53378e-05	0.00123359	PCDHGC3	protocadherin gamma subfamily C, 3 [Source:HGNC Symbol;Acc:HGNC:8716]
ENSG00000132313	0.394968	3.54396e-05	0.00123506	MRPL35	mitochondrial ribosomal protein L35 [Source:HGNC Symbol;Acc:HGNC:14489]
ENSG00000153012	-1.53764	3.56215e-05	0.0012393	LGI2	leucine rich repeat LGI family member 2 [Source:HGNC Symbol;Acc:HGNC:18710]
ENSG00000197479	-0.920274	3.60775e-05	0.00125306	PCDHB11	protocadherin beta 11 [Source:HGNC Symbol;Acc:HGNC:8682]
ENSG00000173457	0.492458	3.65076e-05	0.00126374	PPP1R14B	protein phosphatase 1 regulatory inhibitor subunit 14B [Source:HGNC Symbol;Acc:HGNC:9057]
ENSG00000260563	-0.713713	3.64482e-05	0.00126374	AC132872.1	novel transcript
ENSG00000078246	-0.49597	3.67671e-05	0.00127059	TULP3	tubby like protein 3 [Source:HGNC Symbol;Acc:HGNC:12425]
ENSG00000280106	-1.38362	3.73285e-05	0.00128783	AC008555.8	TEC
ENSG00000119242	-0.550026	3.79307e-05	0.00130642	CCDC92	coiled-coil domain containing 92 [Source:HGNC Symbol;Acc:HGNC:29563]
ENSG00000158315	-1.26405	3.8143e-05	0.00131155	RHBDL2	rhomboid like 2 [Source:HGNC Symbol;Acc:HGNC:16083]
ENSG00000173295	-1.17205	3.82773e-05	0.00131398	FAM86B3P	family with sequence similarity 86 member B3, pseudogene [Source:HGNC Symbol;Acc:HGNC:44371]
ENSG00000278962	-1.51919	3.83491e-05	0.00131425	AC092645.1	TEC
ENSG00000089048	0.489151	3.85691e-05	0.0013196	ESF1	ESF1 nucleolar pre-rRNA processing protein homolog [Source:HGNC Symbol;Acc:HGNC:15898]
ENSG00000279700	-1.02228	3.88242e-05	0.00132613	AC131212.2	novel transcript
ENSG00000165757	-1.39937	3.90882e-05	0.00133294	JCAD	junctional cadherin 5 associated [Source:HGNC Symbol;Acc:HGNC:29283]
ENSG00000169862	-0.984655	3.94363e-05	0.00134259	CTNND2	catenin delta 2 [Source:HGNC Symbol;Acc:HGNC:2516]
ENSG00000116750	0.83335	3.96146e-05	0.00134435	UCHL5	ubiquitin C-terminal hydrolase L5 [Source:HGNC Symbol;Acc:HGNC:19678]
ENSG00000147853	-0.419032	3.96183e-05	0.00134435	AK3	adenylate kinase 3 [Source:HGNC Symbol;Acc:HGNC:17376]
ENSG00000138801	-0.736015	4.00265e-05	0.00135597	PAPSS1	3'-phosphoadenosine 5'-phosphosulfate synthase 1 [Source:HGNC Symbol;Acc:HGNC:8603]
ENSG00000003402	-0.361037	4.09659e-05	0.00138552	CFLAR	CASP8 and FADD like apoptosis regulator [Source:HGNC Symbol;Acc:HGNC:1876]
ENSG00000159625	-1.2507	4.12587e-05	0.00139314	DRC7	dynein regulatory complex subunit 7 [Source:HGNC Symbol;Acc:HGNC:25289]
ENSG00000062370	-0.741135	4.14675e-05	0.0013979	ZNF112	zinc finger protein 112 [Source:HGNC Symbol;Acc:HGNC:12892]
ENSG00000134463	-0.973201	4.21045e-05	0.00141475	ECHDC3	enoyl-CoA hydratase domain containing 3 [Source:HGNC Symbol;Acc:HGNC:23489]
ENSG00000197256	-0.613538	4.20671e-05	0.00141475	KANK2	KN motif and ankyrin repeat domains 2 [Source:HGNC Symbol;Acc:HGNC:29300]
ENSG00000275367	-1.24018	4.22282e-05	0.0014166	AC092111.1	novel transcript
ENSG00000118418	-0.438949	4.26567e-05	0.00142634	HMGN3	high mobility group nucleosomal binding domain 3 [Source:HGNC Symbol;Acc:HGNC:12312]
ENSG00000134324	0.587295	4.26142e-05	0.00142634	LPIN1	lipin 1 [Source:HGNC Symbol;Acc:HGNC:13345]
ENSG00000081818	-1.10649	4.3151e-05	0.00144053	PCDHB4	protocadherin beta 4 [Source:HGNC Symbol;Acc:HGNC:8689]
ENSG00000104998	-1.52212	4.32921e-05	0.00144134	IL27RA	interleukin 27 receptor subunit alpha [Source:HGNC Symbol;Acc:HGNC:17290]
ENSG00000120054	-1.5398	4.33201e-05	0.00144134	CPN1	carboxypeptidase N subunit 1 [Source:HGNC Symbol;Acc:HGNC:2312]
ENSG00000261801	-0.888432	4.33849e-05	0.00144134	LOXL1-AS1	LOXL1 antisense RNA 1 [Source:HGNC Symbol;Acc:HGNC:44169]
ENSG00000127585	-0.362027	4.36265e-05	0.00144673	FBXL16	F-box and leucine rich repeat protein 16 [Source:HGNC Symbol;Acc:HGNC:14150]
ENSG00000130935	0.397336	4.37126e-05	0.00144673	NOL11	nucleolar protein 11 [Source:HGNC Symbol;Acc:HGNC:24557]
ENSG00000254858	0.56192	4.37574e-05	0.00144673	MPV17L2	MPV17 mitochondrial inner membrane protein like 2 [Source:HGNC Symbol;Acc:HGNC:28177]
ENSG00000256235	-1.51883	4.4325e-05	0.00146315	SMIM3	small integral membrane protein 3 [Source:HGNC Symbol;Acc:HGNC:30248]
ENSG00000176641	-1.448	4.44164e-05	0.00146382	RNF152	ring finger protein 152 [Source:HGNC Symbol;Acc:HGNC:26811]
ENSG00000105329	-0.904324	4.46955e-05	0.00146833	TGFB1	transforming growth factor beta 1 [Source:HGNC Symbol;Acc:HGNC:11766]
ENSG00000155093	-1.29339	4.46746e-05	0.00146833	PTPRN2	protein tyrosine phosphatase, receptor type N2 [Source:HGNC Symbol;Acc:HGNC:9677]
ENSG00000188211	0.940721	4.47878e-05	0.00146903	NCR3LG1	natural killer cell cytotoxicity receptor 3 ligand 1 [Source:HGNC Symbol;Acc:HGNC:42400]
ENSG00000105717	-1.29307	4.49678e-05	0.00147192	PBX4	PBX homeobox 4 [Source:HGNC Symbol;Acc:HGNC:13403]
ENSG00000135521	0.531972	4.509e-05	0.00147192	LTV1	LTV1 ribosome biogenesis factor [Source:HGNC Symbol;Acc:HGNC:21173]
ENSG00000171608	-1.50095	4.50728e-05	0.00147192	PIK3CD	phosphatidylinositol-4,5-bisphosphate 3-kinase catalytic subunit delta [Source:HGNC Symbol;Acc:HGNC:8977]
ENSG00000112695	0.407263	4.52197e-05	0.00147382	COX7A2	cytochrome c oxidase subunit 7A2 [Source:HGNC Symbol;Acc:HGNC:2288]
ENSG00000114853	-0.737939	4.55671e-05	0.00148046	ZBTB47	zinc finger and BTB domain containing 47 [Source:HGNC Symbol;Acc:HGNC:26955]
ENSG00000214954	1.12669	4.55209e-05	0.00148046	LRRC69	leucine rich repeat containing 69 [Source:HGNC Symbol;Acc:HGNC:34303]
ENSG00000185046	-1.22154	4.6087e-05	0.001495	ANKS1B	ankyrin repeat and sterile alpha motif domain containing 1B [Source:HGNC Symbol;Acc:HGNC:24600]
ENSG00000247157	-1.4895	4.62234e-05	0.00149707	LINC01252	long intergenic non-protein coding RNA 1252 [Source:HGNC Symbol;Acc:HGNC:27888]
ENSG00000066322	0.486116	4.66774e-05	0.00150705	ELOVL1	ELOVL fatty acid elongase 1 [Source:HGNC Symbol;Acc:HGNC:14418]
ENSG00000234911	1.07201	4.66325e-05	0.00150705	TEX21P	testis expressed 21, pseudogene [Source:HGNC Symbol;Acc:HGNC:35455]
ENSG00000125877	0.406164	4.69807e-05	0.00151447	ITPA	inosine triphosphatase [Source:HGNC Symbol;Acc:HGNC:6176]
ENSG00000086619	-1.02346	4.75038e-05	0.00152894	ERO1B	endoplasmic reticulum oxidoreductase 1 beta [Source:HGNC Symbol;Acc:HGNC:14355]
ENSG00000117394	0.798836	4.78527e-05	0.00153777	SLC2A1	solute carrier family 2 member 1 [Source:HGNC Symbol;Acc:HGNC:11005]
ENSG00000124564	-1.34028	4.80506e-05	0.00154173	SLC17A3	solute carrier family 17 member 3 [Source:HGNC Symbol;Acc:HGNC:10931]
ENSG00000111684	-0.597002	4.81467e-05	0.00154242	LPCAT3	lysophosphatidylcholine acyltransferase 3 [Source:HGNC Symbol;Acc:HGNC:30244]
ENSG00000066933	0.581997	4.84904e-05	0.00155102	MYO9A	myosin IXA [Source:HGNC Symbol;Acc:HGNC:7608]
ENSG00000013297	-1.53704	4.86187e-05	0.00155271	CLDN11	claudin 11 [Source:HGNC Symbol;Acc:HGNC:8514]
ENSG00000127955	-1.42343	4.88488e-05	0.00155765	GNAI1	G protein subunit alpha i1 [Source:HGNC Symbol;Acc:HGNC:4384]
ENSG00000112812	-0.521222	4.90457e-05	0.00156152	PRSS16	serine protease 16 [Source:HGNC Symbol;Acc:HGNC:9480]
ENSG00000105402	-0.423659	5.01726e-05	0.00159493	NAPA	NSF attachment protein alpha [Source:HGNC Symbol;Acc:HGNC:7641]
ENSG00000104964	-0.473607	5.02896e-05	0.00159619	AES	amino-terminal enhancer of split [Source:HGNC Symbol;Acc:HGNC:307]
ENSG00000143179	0.356215	5.07821e-05	0.001605	UCK2	uridine-cytidine kinase 2 [Source:HGNC Symbol;Acc:HGNC:12562]
ENSG00000244187	0.644331	5.07992e-05	0.001605	TMEM141	transmembrane protein 141 [Source:HGNC Symbol;Acc:HGNC:28211]
ENSG00000267053	-1.39649	5.08005e-05	0.001605	AC012617.1	uncharacterized LOC100134317 [Source:NCBI gene;Acc:100134317]
ENSG00000260027	-0.562355	5.10928e-05	0.00161177	HOXB7	homeobox B7 [Source:HGNC Symbol;Acc:HGNC:5118]
ENSG00000123388	-1.10205	5.12409e-05	0.00161397	HOXC11	homeobox C11 [Source:HGNC Symbol;Acc:HGNC:5123]
ENSG00000136147	-0.76447	5.14271e-05	0.00161737	PHF11	PHD finger protein 11 [Source:HGNC Symbol;Acc:HGNC:17024]
ENSG00000149150	-1.22023	5.20544e-05	0.0016346	SLC43A1	solute carrier family 43 member 1 [Source:HGNC Symbol;Acc:HGNC:9225]
ENSG00000104833	-1.43272	5.21564e-05	0.00163532	TUBB4A	tubulin beta 4A class IVa [Source:HGNC Symbol;Acc:HGNC:20774]
ENSG00000111653	-0.704734	5.26558e-05	0.00164847	ING4	inhibitor of growth family member 4 [Source:HGNC Symbol;Acc:HGNC:19423]
ENSG00000185340	0.475451	5.27639e-05	0.00164935	GAS2L1	growth arrest specific 2 like 1 [Source:HGNC Symbol;Acc:HGNC:16955]
ENSG00000100842	-1.51513	5.3271e-05	0.00166268	EFS	embryonal Fyn-associated substrate [Source:HGNC Symbol;Acc:HGNC:16898]
ENSG00000157500	0.694816	5.43004e-05	0.00169225	APPL1	adaptor protein, phosphotyrosine interacting with PH domain and leucine zipper 1 [Source:HGNC Symbol;Acc:HGNC:24035]
ENSG00000135476	-0.507832	5.45012e-05	0.00169595	ESPL1	extra spindle pole bodies like 1, separase [Source:HGNC Symbol;Acc:HGNC:16856]
ENSG00000185038	-1.34512	5.49741e-05	0.00170809	MROH2A	maestro heat like repeat family member 2A [Source:HGNC Symbol;Acc:HGNC:27936]
ENSG00000138018	0.357065	5.51553e-05	0.00170857	SELENOI	selenoprotein I [Source:HGNC Symbol;Acc:HGNC:29361]
ENSG00000175220	-0.355383	5.50966e-05	0.00170857	ARHGAP1	Rho GTPase activating protein 1 [Source:HGNC Symbol;Acc:HGNC:673]
ENSG00000147100	-0.877658	5.52886e-05	0.00171013	SLC16A2	solute carrier family 16 member 2 [Source:HGNC Symbol;Acc:HGNC:10923]
ENSG00000139645	-0.604978	5.54515e-05	0.00171099	ANKRD52	ankyrin repeat domain 52 [Source:HGNC Symbol;Acc:HGNC:26614]
ENSG00000248709	-1.23575	5.54822e-05	0.00171099	AC008549.1	novel transcript
ENSG00000115946	0.563978	5.57338e-05	0.00171618	PNO1	partner of NOB1 homolog [Source:HGNC Symbol;Acc:HGNC:32790]
ENSG00000072274	0.662188	5.58513e-05	0.0017162	TFRC	transferrin receptor [Source:HGNC Symbol;Acc:HGNC:11763]
ENSG00000155304	0.479023	5.59837e-05	0.0017162	HSPA13	heat shock protein family A (Hsp70) member 13 [Source:HGNC Symbol;Acc:HGNC:11375]
ENSG00000183111	-0.786804	5.59709e-05	0.0017162	ARHGEF37	Rho guanine nucleotide exchange factor 37 [Source:HGNC Symbol;Acc:HGNC:34430]
ENSG00000125637	-0.789283	5.61544e-05	0.00171887	PSD4	pleckstrin and Sec7 domain containing 4 [Source:HGNC Symbol;Acc:HGNC:19096]
ENSG00000177455	-1.25721	5.68853e-05	0.00173867	CD19	CD19 molecule [Source:HGNC Symbol;Acc:HGNC:1633]
ENSG00000075336	0.401907	5.69927e-05	0.00173937	TIMM21	translocase of inner mitochondrial membrane 21 [Source:HGNC Symbol;Acc:HGNC:25010]
ENSG00000138613	-1.17596	5.79108e-05	0.001757	APH1B	aph-1 homolog B, gamma-secretase subunit [Source:HGNC Symbol;Acc:HGNC:24080]
ENSG00000163811	0.329269	5.77569e-05	0.001757	WDR43	WD repeat domain 43 [Source:HGNC Symbol;Acc:HGNC:28945]
ENSG00000168610	-0.446348	5.78587e-05	0.001757	STAT3	signal transducer and activator of transcription 3 [Source:HGNC Symbol;Acc:HGNC:11364]
ENSG00000240356	0.636774	5.76905e-05	0.001757	RPL23AP7	ribosomal protein L23a pseudogene 7 [Source:HGNC Symbol;Acc:HGNC:17336]
ENSG00000049540	-1.45755	5.86034e-05	0.0017754	ELN	elastin [Source:HGNC Symbol;Acc:HGNC:3327]
ENSG00000011426	0.550842	5.90984e-05	0.00178777	ANLN	anillin actin binding protein [Source:HGNC Symbol;Acc:HGNC:14082]
ENSG00000157657	-0.717938	5.93663e-05	0.00179325	ZNF618	zinc finger protein 618 [Source:HGNC Symbol;Acc:HGNC:29416]
ENSG00000080371	-0.429939	5.99098e-05	0.00180438	RAB21	RAB21, member RAS oncogene family [Source:HGNC Symbol;Acc:HGNC:18263]
ENSG00000150764	-0.568348	5.985e-05	0.00180438	DIXDC1	DIX domain containing 1 [Source:HGNC Symbol;Acc:HGNC:23695]
ENSG00000269834	-1.28623	6.01994e-05	0.00181046	ZNF528-AS1	ZNF528 antisense RNA 1 [Source:HGNC Symbol;Acc:HGNC:51305]
ENSG00000151458	-0.85918	6.05082e-05	0.00181559	ANKRD50	ankyrin repeat domain 50 [Source:HGNC Symbol;Acc:HGNC:29223]
ENSG00000182372	0.529122	6.05462e-05	0.00181559	CLN8	CLN8, transmembrane ER and ERGIC protein [Source:HGNC Symbol;Acc:HGNC:2079]
ENSG00000231976	-0.989324	6.07414e-05	0.0018188	FAM238B	family with sequence similarity 238 member B [Source:HGNC Symbol;Acc:HGNC:44917]
ENSG00000123975	0.590713	6.0835e-05	0.00181897	CKS2	CDC28 protein kinase regulatory subunit 2 [Source:HGNC Symbol;Acc:HGNC:2000]
ENSG00000187189	-0.349899	6.11529e-05	0.00182583	TSPYL4	TSPY like 4 [Source:HGNC Symbol;Acc:HGNC:21559]
ENSG00000166446	0.796634	6.14111e-05	0.00183088	CDYL2	chromodomain Y like 2 [Source:HGNC Symbol;Acc:HGNC:23030]
ENSG00000135763	0.536649	6.19912e-05	0.00184551	URB2	URB2 ribosome biogenesis 2 homolog (S. cerevisiae) [Source:HGNC Symbol;Acc:HGNC:28967]
ENSG00000274615	-1.20156	6.21428e-05	0.00184736	AC233968.1	aminopeptidase puromycin sensitive pseudogene [Source:NCBI gene;Acc:440434]
ENSG00000089327	-0.930907	6.22791e-05	0.00184875	FXYD5	FXYD domain containing ion transport regulator 5 [Source:HGNC Symbol;Acc:HGNC:4029]
ENSG00000179604	-0.864396	6.31672e-05	0.00187242	CDC42EP4	CDC42 effector protein 4 [Source:HGNC Symbol;Acc:HGNC:17147]
ENSG00000173041	-0.696223	6.36497e-05	0.00188401	ZNF680	zinc finger protein 680 [Source:HGNC Symbol;Acc:HGNC:26897]
ENSG00000186687	0.411459	6.41204e-05	0.00189523	LYRM7	LYR motif containing 7 [Source:HGNC Symbol;Acc:HGNC:28072]
ENSG00000183171	1.3983	6.44251e-05	0.00190151	BX322650.1	nucleolar protein 11, pseudogene
ENSG00000084463	-0.532837	6.45766e-05	0.00190326	WBP11	WW domain binding protein 11 [Source:HGNC Symbol;Acc:HGNC:16461]
ENSG00000167528	-0.717086	6.54987e-05	0.00192768	ZNF641	zinc finger protein 641 [Source:HGNC Symbol;Acc:HGNC:31834]
ENSG00000188185	-0.786277	6.57612e-05	0.00193265	LINC00265	long intergenic non-protein coding RNA 265 [Source:HGNC Symbol;Acc:HGNC:28019]
ENSG00000133878	-1.44647	6.62827e-05	0.0019452	DUSP26	dual specificity phosphatase 26 [Source:HGNC Symbol;Acc:HGNC:28161]
ENSG00000123349	-0.403725	6.7373e-05	0.00197439	PFDN5	prefoldin subunit 5 [Source:HGNC Symbol;Acc:HGNC:8869]
ENSG00000044446	-0.571937	6.74811e-05	0.00197475	PHKA2	phosphorylase kinase regulatory subunit alpha 2 [Source:HGNC Symbol;Acc:HGNC:8926]
ENSG00000145284	-1.47913	6.78876e-05	0.00198103	SCD5	stearoyl-CoA desaturase 5 [Source:HGNC Symbol;Acc:HGNC:21088]
ENSG00000271976	0.560919	6.78728e-05	0.00198103	AC012467.2	novel transcript, antisense to IL17RB
ENSG00000183578	-1.22779	6.81712e-05	0.0019837	TNFAIP8L3	TNF alpha induced protein 8 like 3 [Source:HGNC Symbol;Acc:HGNC:20620]
ENSG00000267041	-0.772896	6.80809e-05	0.0019837	ZNF850	zinc finger protein 850 [Source:HGNC Symbol;Acc:HGNC:27994]
ENSG00000196715	0.526184	6.84386e-05	0.00198867	VKORC1L1	vitamin K epoxide reductase complex subunit 1 like 1 [Source:HGNC Symbol;Acc:HGNC:21492]
ENSG00000261183	-0.904662	6.86899e-05	0.00199316	SPINT1-AS1	SPINT1 antisense RNA 1 [Source:HGNC Symbol;Acc:HGNC:53162]
ENSG00000117472	1.07614	6.88329e-05	0.00199451	TSPAN1	tetraspanin 1 [Source:HGNC Symbol;Acc:HGNC:20657]
ENSG00000157837	-0.536319	6.90594e-05	0.00199747	SPPL3	signal peptide peptidase like 3 [Source:HGNC Symbol;Acc:HGNC:30424]
ENSG00000169562	-1.26624	6.91289e-05	0.00199747	GJB1	gap junction protein beta 1 [Source:HGNC Symbol;Acc:HGNC:4283]
ENSG00000108106	0.648528	6.9877e-05	0.00201627	UBE2S	ubiquitin conjugating enzyme E2 S [Source:HGNC Symbol;Acc:HGNC:17895]
ENSG00000151376	-0.837759	7.04944e-05	0.00203124	ME3	malic enzyme 3 [Source:HGNC Symbol;Acc:HGNC:6985]
ENSG00000120526	0.530353	7.15795e-05	0.00204742	NUDCD1	NudC domain containing 1 [Source:HGNC Symbol;Acc:HGNC:24306]
ENSG00000124207	0.423178	7.17623e-05	0.00204742	CSE1L	chromosome segregation 1 like [Source:HGNC Symbol;Acc:HGNC:2431]
ENSG00000131196	-1.47995	7.18525e-05	0.00204742	NFATC1	nuclear factor of activated T cells 1 [Source:HGNC Symbol;Acc:HGNC:7775]
ENSG00000175792	0.525481	7.15614e-05	0.00204742	RUVBL1	RuvB like AAA ATPase 1 [Source:HGNC Symbol;Acc:HGNC:10474]
ENSG00000175928	-1.50256	7.18613e-05	0.00204742	LRRN1	leucine rich repeat neuronal 1 [Source:HGNC Symbol;Acc:HGNC:20980]
ENSG00000177406	-1.14534	7.12622e-05	0.00204742	AC021054.1	uncharacterized LOC100049716 [Source:NCBI gene;Acc:100049716]
ENSG00000181444	-0.914674	7.16047e-05	0.00204742	ZNF467	zinc finger protein 467 [Source:HGNC Symbol;Acc:HGNC:23154]
ENSG00000240225	-0.690953	7.15919e-05	0.00204742	ZNF542P	zinc finger protein 542, pseudogene [Source:HGNC Symbol;Acc:HGNC:25393]
ENSG00000253405	-1.42842	7.19489e-05	0.00204742	EVX1-AS	EVX1 antisense RNA [Source:HGNC Symbol;Acc:HGNC:40223]
ENSG00000005961	-1.07373	7.22693e-05	0.0020537	ITGA2B	integrin subunit alpha 2b [Source:HGNC Symbol;Acc:HGNC:6138]
ENSG00000139597	-1.18926	7.24282e-05	0.00205539	N4BP2L1	NEDD4 binding protein 2 like 1 [Source:HGNC Symbol;Acc:HGNC:25037]
ENSG00000196498	-0.684504	7.2591e-05	0.00205718	NCOR2	nuclear receptor corepressor 2 [Source:HGNC Symbol;Acc:HGNC:7673]
ENSG00000073150	-1.04047	7.30306e-05	0.0020668	PANX2	pannexin 2 [Source:HGNC Symbol;Acc:HGNC:8600]
ENSG00000130518	-1.28066	7.32554e-05	0.00206716	IQCN	IQ motif containing N [Source:HGNC Symbol;Acc:HGNC:29350]
ENSG00000185963	0.584104	7.32427e-05	0.00206716	BICD2	BICD cargo adaptor 2 [Source:HGNC Symbol;Acc:HGNC:17208]
ENSG00000197261	-1.12448	7.33439e-05	0.00206716	C6orf141	chromosome 6 open reading frame 141 [Source:HGNC Symbol;Acc:HGNC:21351]
ENSG00000166736	1.29968	7.39708e-05	0.00208198	HTR3A	5-hydroxytryptamine receptor 3A [Source:HGNC Symbol;Acc:HGNC:5297]
ENSG00000162415	-0.72899	7.54145e-05	0.00211972	ZSWIM5	zinc finger SWIM-type containing 5 [Source:HGNC Symbol;Acc:HGNC:29299]
ENSG00000182154	0.496474	7.56437e-05	0.00212327	MRPL41	mitochondrial ribosomal protein L41 [Source:HGNC Symbol;Acc:HGNC:14492]
ENSG00000196526	-1.4424	7.64796e-05	0.00214382	AFAP1	actin filament associated protein 1 [Source:HGNC Symbol;Acc:HGNC:24017]
ENSG00000279058	-0.913092	7.68854e-05	0.00215227	AGAP14P	ArfGAP with GTPase domain, ankyrin repeat and PH domain 14, pseudogene [Source:HGNC Symbol;Acc:HGNC:23660]
ENSG00000159842	-0.396463	7.74863e-05	0.00216615	ABR	ABR, RhoGEF and GTPase activating protein [Source:HGNC Symbol;Acc:HGNC:81]
ENSG00000160606	0.631265	7.7813e-05	0.00217234	TLCD1	TLC domain containing 1 [Source:HGNC Symbol;Acc:HGNC:25177]
ENSG00000113083	1.00143	7.86124e-05	0.00219169	LOX	lysyl oxidase [Source:HGNC Symbol;Acc:HGNC:6664]
ENSG00000181031	-1.43116	7.91129e-05	0.00220267	RPH3AL	rabphilin 3A like (without C2 domains) [Source:HGNC Symbol;Acc:HGNC:10296]
ENSG00000162373	-1.42888	7.93744e-05	0.00220697	BEND5	BEN domain containing 5 [Source:HGNC Symbol;Acc:HGNC:25668]
ENSG00000145431	-0.955528	7.96586e-05	0.00220892	PDGFC	platelet derived growth factor C [Source:HGNC Symbol;Acc:HGNC:8801]
ENSG00000160208	0.385513	7.9637e-05	0.00220892	RRP1B	ribosomal RNA processing 1B [Source:HGNC Symbol;Acc:HGNC:23818]
ENSG00000251369	-0.602733	7.98551e-05	0.0022114	ZNF550	zinc finger protein 550 [Source:HGNC Symbol;Acc:HGNC:28643]
ENSG00000118271	-1.44109	8.03696e-05	0.00222266	TTR	transthyretin [Source:HGNC Symbol;Acc:HGNC:12405]
ENSG00000114757	1.024	8.05546e-05	0.00222479	PEX5L	peroxisomal biogenesis factor 5 like [Source:HGNC Symbol;Acc:HGNC:30024]
ENSG00000141524	-1.07404	8.1227e-05	0.00224037	TMC6	transmembrane channel like 6 [Source:HGNC Symbol;Acc:HGNC:18021]
ENSG00000151164	-1.14443	8.13656e-05	0.00224119	RAD9B	RAD9 checkpoint clamp component B [Source:HGNC Symbol;Acc:HGNC:21700]
ENSG00000257989	1.38334	8.15017e-05	0.00224195	AC078864.1	novel transcript
ENSG00000231439	-1.19169	8.16339e-05	0.0022426	WASIR2	WASH and IL9R antisense RNA 2 [Source:HGNC Symbol;Acc:HGNC:38609]
ENSG00000135677	-0.508282	8.20523e-05	0.0022481	GNS	glucosamine (N-acetyl)-6-sulfatase [Source:HGNC Symbol;Acc:HGNC:4422]
ENSG00000160049	0.437339	8.20374e-05	0.0022481	DFFA	DNA fragmentation factor subunit alpha [Source:HGNC Symbol;Acc:HGNC:2772]
ENSG00000166816	-0.636259	8.27323e-05	0.00226373	LDHD	lactate dehydrogenase D [Source:HGNC Symbol;Acc:HGNC:19708]
ENSG00000155761	-1.34965	8.28795e-05	0.00226475	SPAG17	sperm associated antigen 17 [Source:HGNC Symbol;Acc:HGNC:26620]
ENSG00000106299	-0.429624	8.31363e-05	0.00226876	WASL	Wiskott-Aldrich syndrome like [Source:HGNC Symbol;Acc:HGNC:12735]
ENSG00000174456	-0.547451	8.33055e-05	0.00227038	C12orf76	chromosome 12 open reading frame 76 [Source:HGNC Symbol;Acc:HGNC:33790]
ENSG00000113248	-0.920199	8.49045e-05	0.0023109	PCDHB15	protocadherin beta 15 [Source:HGNC Symbol;Acc:HGNC:8686]
ENSG00000226711	-1.20039	8.55523e-05	0.00232547	FAM66C	family with sequence similarity 66 member C [Source:HGNC Symbol;Acc:HGNC:21644]
ENSG00000100503	0.533439	8.5712e-05	0.00232674	NIN	ninein [Source:HGNC Symbol;Acc:HGNC:14906]
ENSG00000105397	-0.345603	8.58804e-05	0.00232825	TYK2	tyrosine kinase 2 [Source:HGNC Symbol;Acc:HGNC:12440]
ENSG00000042493	0.633263	8.6072e-05	0.00233038	CAPG	capping actin protein, gelsolin like [Source:HGNC Symbol;Acc:HGNC:1474]
ENSG00000113211	-1.05999	8.63037e-05	0.00233054	PCDHB6	protocadherin beta 6 [Source:HGNC Symbol;Acc:HGNC:8691]
ENSG00000213593	0.481118	8.62098e-05	0.00233054	TMX2	thioredoxin related transmembrane protein 2 [Source:HGNC Symbol;Acc:HGNC:30739]
ENSG00000124613	-0.651825	8.64774e-05	0.00233218	ZNF391	zinc finger protein 391 [Source:HGNC Symbol;Acc:HGNC:18779]
ENSG00000013583	-0.852801	8.69271e-05	0.00233819	HEBP1	heme binding protein 1 [Source:HGNC Symbol;Acc:HGNC:17176]
ENSG00000134323	-1.30485	8.68462e-05	0.00233819	MYCN	MYCN proto-oncogene, bHLH transcription factor [Source:HGNC Symbol;Acc:HGNC:7559]
ENSG00000107186	-0.623877	8.79258e-05	0.00235953	MPDZ	multiple PDZ domain crumbs cell polarity complex component [Source:HGNC Symbol;Acc:HGNC:7208]
ENSG00000126603	-0.741156	8.79492e-05	0.00235953	GLIS2	GLIS family zinc finger 2 [Source:HGNC Symbol;Acc:HGNC:29450]
ENSG00000102753	0.413875	8.82257e-05	0.00236081	KPNA3	karyopherin subunit alpha 3 [Source:HGNC Symbol;Acc:HGNC:6396]
ENSG00000198324	-0.841476	8.816e-05	0.00236081	PHETA1	PH domain containing endocytic trafficking adaptor 1 [Source:HGNC Symbol;Acc:HGNC:26509]
ENSG00000164023	-0.525404	8.84245e-05	0.00236306	SGMS2	sphingomyelin synthase 2 [Source:HGNC Symbol;Acc:HGNC:28395]
ENSG00000143409	-0.717991	8.8979e-05	0.00237481	MINDY1	MINDY lysine 48 deubiquitinase 1 [Source:HGNC Symbol;Acc:HGNC:25648]
ENSG00000185900	1.22265	8.94914e-05	0.0023854	POMK	protein-O-mannose kinase [Source:HGNC Symbol;Acc:HGNC:26267]
ENSG00000172819	-0.524191	9.01949e-05	0.00240105	RARG	retinoic acid receptor gamma [Source:HGNC Symbol;Acc:HGNC:9866]
ENSG00000122884	0.788297	9.03707e-05	0.00240263	P4HA1	prolyl 4-hydroxylase subunit alpha 1 [Source:HGNC Symbol;Acc:HGNC:8546]
ENSG00000100033	-1.4243	9.16451e-05	0.00242471	PRODH	proline dehydrogenase 1 [Source:HGNC Symbol;Acc:HGNC:9453]
ENSG00000151883	-0.768582	9.1466e-05	0.00242471	PARP8	poly(ADP-ribose) polymerase family member 8 [Source:HGNC Symbol;Acc:HGNC:26124]
ENSG00000187994	0.727979	9.1582e-05	0.00242471	RINL	Ras and Rab interactor like [Source:HGNC Symbol;Acc:HGNC:24795]
ENSG00000203883	-1.43248	9.16714e-05	0.00242471	SOX18	SRY-box 18 [Source:HGNC Symbol;Acc:HGNC:11194]
ENSG00000265015	-1.48406	9.17933e-05	0.00242482	AP005901.3	kinase suppressor of ras 1 pseudogene
ENSG00000064547	-0.874503	9.19549e-05	0.00242599	LPAR2	lysophosphatidic acid receptor 2 [Source:HGNC Symbol;Acc:HGNC:3168]
ENSG00000182796	-0.710267	9.24933e-05	0.00243708	TMEM198B	transmembrane protein 198B (pseudogene) [Source:HGNC Symbol;Acc:HGNC:43629]
ENSG00000205978	-1.44421	9.35762e-05	0.00246246	NYNRIN	NYN domain and retroviral integrase containing [Source:HGNC Symbol;Acc:HGNC:20165]
ENSG00000130294	-1.35272	9.42033e-05	0.00247581	KIF1A	kinesin family member 1A [Source:HGNC Symbol;Acc:HGNC:888]
ENSG00000186458	1.4241	9.50835e-05	0.00249576	DEFB132	defensin beta 132 [Source:HGNC Symbol;Acc:HGNC:33806]
ENSG00000186998	-0.98695	9.65848e-05	0.00253195	EMID1	EMI domain containing 1 [Source:HGNC Symbol;Acc:HGNC:18036]
ENSG00000130830	-0.879957	9.69783e-05	0.00253649	MPP1	membrane palmitoylated protein 1 [Source:HGNC Symbol;Acc:HGNC:7219]
ENSG00000140506	0.95714	9.72498e-05	0.00253649	LMAN1L	lectin, mannose binding 1 like [Source:HGNC Symbol;Acc:HGNC:6632]
ENSG00000143147	-1.38838	9.71883e-05	0.00253649	GPR161	G protein-coupled receptor 161 [Source:HGNC Symbol;Acc:HGNC:23694]
ENSG00000167723	-1.47789	9.71398e-05	0.00253649	TRPV3	transient receptor potential cation channel subfamily V member 3 [Source:HGNC Symbol;Acc:HGNC:18084]
ENSG00000160932	-1.42945	9.80659e-05	0.00255454	LY6E	lymphocyte antigen 6 family member E [Source:HGNC Symbol;Acc:HGNC:6727]
ENSG00000232229	-1.28006	9.82561e-05	0.00255627	LINC00865	long intergenic non-protein coding RNA 865 [Source:HGNC Symbol;Acc:HGNC:45170]
ENSG00000144218	1.05031	9.84016e-05	0.00255683	AFF3	AF4/FMR2 family member 3 [Source:HGNC Symbol;Acc:HGNC:6473]
ENSG00000124935	1.31372	9.86012e-05	0.00255879	SCGB1D2	secretoglobin family 1D member 2 [Source:HGNC Symbol;Acc:HGNC:18396]
ENSG00000090971	0.68138	9.87377e-05	0.00255912	NAT14	N-acetyltransferase 14 (putative) [Source:HGNC Symbol;Acc:HGNC:28918]
ENSG00000103888	1.20231	9.99049e-05	0.00258612	CEMIP	cell migration inducing hyaluronidase 1 [Source:HGNC Symbol;Acc:HGNC:29213]
ENSG00000169495	1.39888	0.000100479	0.00259773	HTRA4	HtrA serine peptidase 4 [Source:HGNC Symbol;Acc:HGNC:26909]
ENSG00000064651	1.12121	0.000100801	0.00259953	SLC12A2	solute carrier family 12 member 2 [Source:HGNC Symbol;Acc:HGNC:10911]
ENSG00000100078	0.961109	0.000100752	0.00259953	PLA2G3	phospholipase A2 group III [Source:HGNC Symbol;Acc:HGNC:17934]
ENSG00000015153	1.11993	0.000102194	0.00262864	YAF2	YY1 associated factor 2 [Source:HGNC Symbol;Acc:HGNC:17363]
ENSG00000095539	-0.880757	0.000102146	0.00262864	SEMA4G	semaphorin 4G [Source:HGNC Symbol;Acc:HGNC:10735]
ENSG00000185163	-0.510859	0.000102312	0.00262864	DDX51	DEAD-box helicase 51 [Source:HGNC Symbol;Acc:HGNC:20082]
ENSG00000187778	-0.461815	0.000104324	0.00267701	MCRS1	microspherule protein 1 [Source:HGNC Symbol;Acc:HGNC:6960]
ENSG00000091622	-0.972098	0.000104892	0.00268824	PITPNM3	PITPNM family member 3 [Source:HGNC Symbol;Acc:HGNC:21043]
ENSG00000126432	0.376107	0.000105552	0.0027018	PRDX5	peroxiredoxin 5 [Source:HGNC Symbol;Acc:HGNC:9355]
ENSG00000041880	-0.686256	0.000106174	0.00271364	PARP3	poly(ADP-ribose) polymerase family member 3 [Source:HGNC Symbol;Acc:HGNC:273]
ENSG00000105376	0.552606	0.000106278	0.00271364	ICAM5	intercellular adhesion molecule 5 [Source:HGNC Symbol;Acc:HGNC:5348]
ENSG00000144821	1.19196	0.000106866	0.00272527	MYH15	myosin heavy chain 15 [Source:HGNC Symbol;Acc:HGNC:31073]
ENSG00000103121	0.899303	0.00010733	0.00273374	CMC2	C-X9-C motif containing 2 [Source:HGNC Symbol;Acc:HGNC:24447]
ENSG00000241852	-0.92722	0.000108133	0.00275079	C8orf58	chromosome 8 open reading frame 58 [Source:HGNC Symbol;Acc:HGNC:32233]
ENSG00000166813	-0.87119	0.00010907	0.00276779	KIF7	kinesin family member 7 [Source:HGNC Symbol;Acc:HGNC:30497]
ENSG00000257718	-1.39394	0.00010903	0.00276779	CPNE8-AS1	CPNE8 antisense RNA 1 [Source:HGNC Symbol;Acc:HGNC:53937]
ENSG00000111445	-0.561501	0.000112339	0.00284529	RFC5	replication factor C subunit 5 [Source:HGNC Symbol;Acc:HGNC:9973]
ENSG00000138674	0.678733	0.000112582	0.00284529	SEC31A	SEC31 homolog A, COPII coat complex component [Source:HGNC Symbol;Acc:HGNC:17052]
ENSG00000158555	-1.25736	0.000112675	0.00284529	GDPD5	glycerophosphodiester phosphodiesterase domain containing 5 [Source:HGNC Symbol;Acc:HGNC:28804]
ENSG00000166181	0.36406	0.000112661	0.00284529	API5	apoptosis inhibitor 5 [Source:HGNC Symbol;Acc:HGNC:594]
ENSG00000177150	0.524207	0.000113629	0.00286587	FAM210A	family with sequence similarity 210 member A [Source:HGNC Symbol;Acc:HGNC:28346]
ENSG00000232112	0.456799	0.000114008	0.00287192	TMA7	translation machinery associated 7 homolog [Source:HGNC Symbol;Acc:HGNC:26932]
ENSG00000118276	-0.689908	0.000114328	0.00287647	B4GALT6	beta-1,4-galactosyltransferase 6 [Source:HGNC Symbol;Acc:HGNC:929]
ENSG00000123545	0.616887	0.000114764	0.0028804	NDUFAF4	NADH:ubiquinone oxidoreductase complex assembly factor 4 [Source:HGNC Symbol;Acc:HGNC:21034]
ENSG00000131477	-1.15534	0.000114692	0.0028804	RAMP2	receptor activity modifying protein 2 [Source:HGNC Symbol;Acc:HGNC:9844]
ENSG00000081087	0.703893	0.000115337	0.00289126	OSTM1	osteopetrosis associated transmembrane protein 1 [Source:HGNC Symbol;Acc:HGNC:21652]
ENSG00000033178	0.313444	0.000116468	0.00291609	UBA6	ubiquitin like modifier activating enzyme 6 [Source:HGNC Symbol;Acc:HGNC:25581]
ENSG00000134709	0.392789	0.000116833	0.00291999	HOOK1	hook microtubule tethering protein 1 [Source:HGNC Symbol;Acc:HGNC:19884]
ENSG00000172031	-1.08556	0.000116907	0.00291999	EPHX4	epoxide hydrolase 4 [Source:HGNC Symbol;Acc:HGNC:23758]
ENSG00000184635	-0.659794	0.000117521	0.00293177	ZNF93	zinc finger protein 93 [Source:HGNC Symbol;Acc:HGNC:13169]
ENSG00000145217	-0.841537	0.000118358	0.00294552	SLC26A1	solute carrier family 26 member 1 [Source:HGNC Symbol;Acc:HGNC:10993]
ENSG00000204335	-1.43336	0.000118259	0.00294552	SP5	Sp5 transcription factor [Source:HGNC Symbol;Acc:HGNC:14529]
ENSG00000087077	-0.669116	0.000118861	0.00295014	TRIP6	thyroid hormone receptor interactor 6 [Source:HGNC Symbol;Acc:HGNC:12311]
ENSG00000107937	0.45547	0.000118904	0.00295014	GTPBP4	GTP binding protein 4 [Source:HGNC Symbol;Acc:HGNC:21535]
ENSG00000173467	1.39516	0.000118972	0.00295014	AGR3	anterior gradient 3, protein disulphide isomerase family member [Source:HGNC Symbol;Acc:HGNC:24167]
ENSG00000008294	0.464087	0.000119422	0.00295516	SPAG9	sperm associated antigen 9 [Source:HGNC Symbol;Acc:HGNC:14524]
ENSG00000184898	-1.09209	0.000119461	0.00295516	RBM43	RNA binding motif protein 43 [Source:HGNC Symbol;Acc:HGNC:24790]
ENSG00000173406	-1.36779	0.000120564	0.00297886	DAB1	DAB1, reelin adaptor protein [Source:HGNC Symbol;Acc:HGNC:2661]
ENSG00000092964	-0.475948	0.000122436	0.0030215	DPYSL2	dihydropyrimidinase like 2 [Source:HGNC Symbol;Acc:HGNC:3014]
ENSG00000139722	-0.641649	0.000123905	0.0030541	VPS37B	VPS37B, ESCRT-I subunit [Source:HGNC Symbol;Acc:HGNC:25754]
ENSG00000283078	1.09937	0.000124081	0.00305479	AL137077.2	novel transcript
ENSG00000268089	-1.28521	0.000124636	0.00306479	GABRQ	gamma-aminobutyric acid type A receptor theta subunit [Source:HGNC Symbol;Acc:HGNC:14454]
ENSG00000137103	-0.518937	0.000125022	0.00307062	TMEM8B	transmembrane protein 8B [Source:HGNC Symbol;Acc:HGNC:21427]
ENSG00000156697	0.448293	0.000125665	0.00308275	UTP14A	UTP14A, small subunit processome component [Source:HGNC Symbol;Acc:HGNC:10665]
ENSG00000136270	0.37691	0.000126141	0.00309076	TBRG4	transforming growth factor beta regulator 4 [Source:HGNC Symbol;Acc:HGNC:17443]
ENSG00000125089	-1.16558	0.000126367	0.00309262	SH3TC1	SH3 domain and tetratricopeptide repeats 1 [Source:HGNC Symbol;Acc:HGNC:26009]
ENSG00000106868	-1.06395	0.000126687	0.00309679	SUSD1	sushi domain containing 1 [Source:HGNC Symbol;Acc:HGNC:25413]
ENSG00000152977	-1.14521	0.00012694	0.00309929	ZIC1	Zic family member 1 [Source:HGNC Symbol;Acc:HGNC:12872]
ENSG00000148219	1.12688	0.000127415	0.00310323	ASTN2	astrotactin 2 [Source:HGNC Symbol;Acc:HGNC:17021]
ENSG00000182667	-1.41643	0.00012736	0.00310323	NTM	neurotrimin [Source:HGNC Symbol;Acc:HGNC:17941]
ENSG00000187609	-0.617445	0.000127553	0.00310323	EXD3	exonuclease 3'-5' domain containing 3 [Source:HGNC Symbol;Acc:HGNC:26023]
ENSG00000253395	-1.10886	0.000127927	0.00310868	AP003469.2	novel transcript
ENSG00000249001	-1.33618	0.000130163	0.00315929	AC093895.1	novel transcript
ENSG00000171792	-0.411285	0.000132094	0.00320238	RHNO1	RAD9-HUS1-RAD1 interacting nuclear orphan 1 [Source:HGNC Symbol;Acc:HGNC:28206]
ENSG00000063660	-0.891723	0.000134305	0.00324516	GPC1	glypican 1 [Source:HGNC Symbol;Acc:HGNC:4449]
ENSG00000118200	0.488966	0.00013433	0.00324516	CAMSAP2	calmodulin regulated spectrin associated protein family member 2 [Source:HGNC Symbol;Acc:HGNC:29188]
ENSG00000188511	0.522318	0.000134104	0.00324516	C22orf34	chromosome 22 open reading frame 34 [Source:HGNC Symbol;Acc:HGNC:28010]
ENSG00000163170	0.650076	0.000135463	0.0032687	BOLA3	bolA family member 3 [Source:HGNC Symbol;Acc:HGNC:24415]
ENSG00000179299	-1.12136	0.000135671	0.00326989	NSUN7	NOP2/Sun RNA methyltransferase family member 7 [Source:HGNC Symbol;Acc:HGNC:25857]
ENSG00000167100	-0.875441	0.000137272	0.00330462	SAMD14	sterile alpha motif domain containing 14 [Source:HGNC Symbol;Acc:HGNC:27312]
ENSG00000100403	-0.318339	0.000138057	0.00331577	ZC3H7B	zinc finger CCCH-type containing 7B [Source:HGNC Symbol;Acc:HGNC:30869]
ENSG00000116273	-0.521074	0.000137996	0.00331577	PHF13	PHD finger protein 13 [Source:HGNC Symbol;Acc:HGNC:22983]
ENSG00000107014	-1.31661	0.000138226	0.00331597	RLN2	relaxin 2 [Source:HGNC Symbol;Acc:HGNC:10027]
ENSG00000224081	-1.26225	0.000138733	0.00332427	SLC44A3-AS1	SLC44A3 antisense RNA 1 [Source:HGNC Symbol;Acc:HGNC:49057]
ENSG00000085274	1.07348	0.000139047	0.00332793	MYNN	myoneurin [Source:HGNC Symbol;Acc:HGNC:14955]
ENSG00000162600	0.485262	0.000139529	0.0033356	OMA1	OMA1 zinc metallopeptidase [Source:HGNC Symbol;Acc:HGNC:29661]
ENSG00000092929	-1.05755	0.000139975	0.00334238	UNC13D	unc-13 homolog D [Source:HGNC Symbol;Acc:HGNC:23147]
ENSG00000145911	-1.14874	0.000141072	0.00336469	N4BP3	NEDD4 binding protein 3 [Source:HGNC Symbol;Acc:HGNC:29852]
ENSG00000135624	0.36945	0.00014144	0.00336957	CCT7	chaperonin containing TCP1 subunit 7 [Source:HGNC Symbol;Acc:HGNC:1622]
ENSG00000224877	0.547273	0.000141761	0.00337333	NDUFAF8	NADH:ubiquinone oxidoreductase complex assembly factor 8 [Source:HGNC Symbol;Acc:HGNC:33551]
ENSG00000078269	-0.555911	0.000143177	0.00338838	SYNJ2	synaptojanin 2 [Source:HGNC Symbol;Acc:HGNC:11504]
ENSG00000104324	-0.949748	0.000143324	0.00338838	CPQ	carboxypeptidase Q [Source:HGNC Symbol;Acc:HGNC:16910]
ENSG00000107021	-0.484909	0.000143264	0.00338838	TBC1D13	TBC1 domain family member 13 [Source:HGNC Symbol;Acc:HGNC:25571]
ENSG00000119922	-1.36615	0.000143379	0.00338838	IFIT2	interferon induced protein with tetratricopeptide repeats 2 [Source:HGNC Symbol;Acc:HGNC:5409]
ENSG00000153132	0.732532	0.000142909	0.00338838	CLGN	calmegin [Source:HGNC Symbol;Acc:HGNC:2060]
ENSG00000173727	1.09099	0.000143334	0.00338838	AP000769.1	Finkel-Biskis-Reilly murine sarcoma virus (FBR-MuSV) ubiquitously expressed (FAU) pseudogene
ENSG00000174173	0.405664	0.00014499	0.00342253	TRMT10C	tRNA methyltransferase 10C, mitochondrial RNase P subunit [Source:HGNC Symbol;Acc:HGNC:26022]
ENSG00000107872	0.537728	0.000145269	0.00342519	FBXL15	F-box and leucine rich repeat protein 15 [Source:HGNC Symbol;Acc:HGNC:28155]
ENSG00000180370	0.247952	0.000146407	0.00344808	PAK2	p21 (RAC1) activated kinase 2 [Source:HGNC Symbol;Acc:HGNC:8591]
ENSG00000177119	-0.638617	0.000147388	0.00346722	ANO6	anoctamin 6 [Source:HGNC Symbol;Acc:HGNC:25240]
ENSG00000143248	-1.41356	0.000148398	0.00348151	RGS5	regulator of G protein signaling 5 [Source:HGNC Symbol;Acc:HGNC:10001]
ENSG00000152818	-0.804235	0.000148365	0.00348151	UTRN	utrophin [Source:HGNC Symbol;Acc:HGNC:12635]
ENSG00000221923	-0.710658	0.000148501	0.00348151	ZNF880	zinc finger protein 880 [Source:HGNC Symbol;Acc:HGNC:37249]
ENSG00000132694	-0.254218	0.000149492	0.00350076	ARHGEF11	Rho guanine nucleotide exchange factor 11 [Source:HGNC Symbol;Acc:HGNC:14580]
ENSG00000142556	-0.686815	0.00015043	0.00351873	ZNF614	zinc finger protein 614 [Source:HGNC Symbol;Acc:HGNC:24722]
ENSG00000172115	0.428561	0.000150801	0.00351942	CYCS	cytochrome c, somatic [Source:HGNC Symbol;Acc:HGNC:19986]
ENSG00000183853	-0.78953	0.00015065	0.00351942	KIRREL1	kirre like nephrin family adhesion molecule 1 [Source:HGNC Symbol;Acc:HGNC:15734]
ENSG00000158113	-1.03244	0.000152344	0.00355143	LRRC43	leucine rich repeat containing 43 [Source:HGNC Symbol;Acc:HGNC:28562]
ENSG00000119227	-0.802163	0.000153406	0.00356813	PIGZ	phosphatidylinositol glycan anchor biosynthesis class Z [Source:HGNC Symbol;Acc:HGNC:30596]
ENSG00000162733	1.27773	0.00015331	0.00356813	DDR2	discoidin domain receptor tyrosine kinase 2 [Source:HGNC Symbol;Acc:HGNC:2731]
ENSG00000265296	-1.43283	0.000154528	0.00359017	FEM1AP2	fem-1 homolog A pseudogene 2 [Source:HGNC Symbol;Acc:HGNC:39830]
ENSG00000064195	-1.41978	0.000155327	0.00360467	DLX3	distal-less homeobox 3 [Source:HGNC Symbol;Acc:HGNC:2916]
ENSG00000204248	-1.1581	0.00015568	0.0036088	COL11A2	collagen type XI alpha 2 chain [Source:HGNC Symbol;Acc:HGNC:2187]
ENSG00000104131	0.351822	0.000156294	0.00361897	EIF3J	eukaryotic translation initiation factor 3 subunit J [Source:HGNC Symbol;Acc:HGNC:3270]
ENSG00000185133	0.4911	0.000157141	0.0036345	INPP5J	inositol polyphosphate-5-phosphatase J [Source:HGNC Symbol;Acc:HGNC:8956]
ENSG00000196388	-0.72218	0.000157857	0.00364697	INCA1	inhibitor of CDK, cyclin A1 interacting protein 1 [Source:HGNC Symbol;Acc:HGNC:32224]
ENSG00000260230	-1.34348	0.000158868	0.00366622	FRRS1L	ferric chelate reductase 1 like [Source:HGNC Symbol;Acc:HGNC:1362]
ENSG00000184139	-0.920949	0.000159492	0.00367652	RPL7AP28	ribosomal protein L7a pseudogene 28 [Source:HGNC Symbol;Acc:HGNC:35656]
ENSG00000154118	0.573898	0.000159736	0.00367802	JPH3	junctophilin 3 [Source:HGNC Symbol;Acc:HGNC:14203]
ENSG00000215045	-1.04181	0.00016039	0.00368897	GRID2IP	Grid2 interacting protein [Source:HGNC Symbol;Acc:HGNC:18464]
ENSG00000182871	-1.35226	0.000161395	0.00370794	COL18A1	collagen type XVIII alpha 1 chain [Source:HGNC Symbol;Acc:HGNC:2195]
ENSG00000135144	-1.3628	0.000161891	0.00370921	DTX1	deltex E3 ubiquitin ligase 1 [Source:HGNC Symbol;Acc:HGNC:3060]
ENSG00000142197	-0.566407	0.000161719	0.00370921	DOP1B	DOP1 leucine zipper like protein B [Source:HGNC Symbol;Acc:HGNC:1291]
ENSG00000144199	-0.862922	0.000161989	0.00370921	FAHD2B	fumarylacetoacetate hydrolase domain containing 2B [Source:HGNC Symbol;Acc:HGNC:25318]
ENSG00000140396	-0.606206	0.000162526	0.00371738	NCOA2	nuclear receptor coactivator 2 [Source:HGNC Symbol;Acc:HGNC:7669]
ENSG00000198816	-0.555442	0.000162721	0.00371773	ZNF358	zinc finger protein 358 [Source:HGNC Symbol;Acc:HGNC:16838]
ENSG00000279930	-1.31961	0.000164284	0.00374927	AL032819.2	TEC
ENSG00000062282	-0.868538	0.000164972	0.00376081	DGAT2	diacylglycerol O-acyltransferase 2 [Source:HGNC Symbol;Acc:HGNC:16940]
ENSG00000164266	-1.40585	0.000165473	0.00376807	SPINK1	serine peptidase inhibitor, Kazal type 1 [Source:HGNC Symbol;Acc:HGNC:11244]
ENSG00000065717	-0.87398	0.000165725	0.00376965	TLE2	transducin like enhancer of split 2 [Source:HGNC Symbol;Acc:HGNC:11838]
ENSG00000103404	0.576676	0.000166277	0.00376975	USP31	ubiquitin specific peptidase 31 [Source:HGNC Symbol;Acc:HGNC:20060]
ENSG00000165272	0.736953	0.00016613	0.00376975	AQP3	aquaporin 3 (Gill blood group) [Source:HGNC Symbol;Acc:HGNC:636]
ENSG00000170345	0.839758	0.000166046	0.00376975	FOS	Fos proto-oncogene, AP-1 transcription factor subunit [Source:HGNC Symbol;Acc:HGNC:3796]
ENSG00000117593	0.378771	0.000166906	0.00377644	DARS2	aspartyl-tRNA synthetase 2, mitochondrial [Source:HGNC Symbol;Acc:HGNC:25538]
ENSG00000123570	-0.917966	0.000166939	0.00377644	RAB9B	RAB9B, member RAS oncogene family [Source:HGNC Symbol;Acc:HGNC:14090]
ENSG00000128309	-0.396745	0.000168877	0.00380775	MPST	mercaptopyruvate sulfurtransferase [Source:HGNC Symbol;Acc:HGNC:7223]
ENSG00000139714	-0.81237	0.00016881	0.00380775	MORN3	MORN repeat containing 3 [Source:HGNC Symbol;Acc:HGNC:29807]
ENSG00000210082	-1.05824	0.000168829	0.00380775	MT-RNR2	mitochondrially encoded 16S RNA [Source:HGNC Symbol;Acc:HGNC:7471]
ENSG00000077454	-0.428077	0.000169423	0.00381589	LRCH4	leucine rich repeats and calponin homology domain containing 4 [Source:HGNC Symbol;Acc:HGNC:6691]
ENSG00000143416	-0.674192	0.000169757	0.00381926	SELENBP1	selenium binding protein 1 [Source:HGNC Symbol;Acc:HGNC:10719]
ENSG00000131171	-0.70028	0.000169987	0.00382027	SH3BGRL	SH3 domain binding glutamate rich protein like [Source:HGNC Symbol;Acc:HGNC:10823]
ENSG00000142632	-0.95674	0.000170631	0.00383056	ARHGEF19	Rho guanine nucleotide exchange factor 19 [Source:HGNC Symbol;Acc:HGNC:26604]
ENSG00000113205	-0.987233	0.000171073	0.00383631	PCDHB3	protocadherin beta 3 [Source:HGNC Symbol;Acc:HGNC:8688]
ENSG00000135597	0.53713	0.000172412	0.00385378	REPS1	RALBP1 associated Eps domain containing 1 [Source:HGNC Symbol;Acc:HGNC:15578]
ENSG00000136848	-0.514653	0.000172157	0.00385378	DAB2IP	DAB2 interacting protein [Source:HGNC Symbol;Acc:HGNC:17294]
ENSG00000140006	0.845152	0.000172305	0.00385378	WDR89	WD repeat domain 89 [Source:HGNC Symbol;Acc:HGNC:20489]
ENSG00000171227	-1.32714	0.00017525	0.00391297	TMEM37	transmembrane protein 37 [Source:HGNC Symbol;Acc:HGNC:18216]
ENSG00000214717	-0.517005	0.000179685	0.00400765	ZBED1	zinc finger BED-type containing 1 [Source:HGNC Symbol;Acc:HGNC:447]
ENSG00000111728	-1.39664	0.000180066	0.00401181	ST8SIA1	ST8 alpha-N-acetyl-neuraminide alpha-2,8-sialyltransferase 1 [Source:HGNC Symbol;Acc:HGNC:10869]
ENSG00000005486	-0.356465	0.000180521	0.00401761	RHBDD2	rhomboid domain containing 2 [Source:HGNC Symbol;Acc:HGNC:23082]
ENSG00000198944	-1.23111	0.000181797	0.00404165	SOWAHA	sosondowah ankyrin repeat domain family member A [Source:HGNC Symbol;Acc:HGNC:27033]
ENSG00000139629	-1.38664	0.000184638	0.0041004	GALNT6	polypeptide N-acetylgalactosaminyltransferase 6 [Source:HGNC Symbol;Acc:HGNC:4128]
ENSG00000051620	-0.550373	0.000187172	0.00415219	HEBP2	heme binding protein 2 [Source:HGNC Symbol;Acc:HGNC:15716]
ENSG00000074590	-1.09007	0.000188191	0.00417032	NUAK1	NUAK family kinase 1 [Source:HGNC Symbol;Acc:HGNC:14311]
ENSG00000241468	0.470856	0.000190021	0.00420635	ATP5MF	ATP synthase membrane subunit f [Source:HGNC Symbol;Acc:HGNC:848]
ENSG00000124762	1.00895	0.000190796	0.00420997	CDKN1A	cyclin dependent kinase inhibitor 1A [Source:HGNC Symbol;Acc:HGNC:1784]
ENSG00000151176	-0.56905	0.000190736	0.00420997	PLBD2	phospholipase B domain containing 2 [Source:HGNC Symbol;Acc:HGNC:27283]
ENSG00000277283	-0.58533	0.0001905	0.00420997	AC004812.2	novel transcript, antisense to RAB35
ENSG00000134287	-0.329304	0.000191366	0.00421804	ARF3	ADP ribosylation factor 3 [Source:HGNC Symbol;Acc:HGNC:654]
ENSG00000181381	-1.29054	0.000192843	0.00424604	DDX60L	DExD/H-box 60 like [Source:HGNC Symbol;Acc:HGNC:26429]
ENSG00000169174	-1.10131	0.00019338	0.00425332	PCSK9	proprotein convertase subtilisin/kexin type 9 [Source:HGNC Symbol;Acc:HGNC:20001]
ENSG00000162444	-1.03878	0.00019412	0.00426506	RBP7	retinol binding protein 7 [Source:HGNC Symbol;Acc:HGNC:30316]
ENSG00000165934	0.362371	0.000195631	0.00429369	CPSF2	cleavage and polyadenylation specific factor 2 [Source:HGNC Symbol;Acc:HGNC:2325]
ENSG00000136319	0.3898	0.000196955	0.00431814	TTC5	tetratricopeptide repeat domain 5 [Source:HGNC Symbol;Acc:HGNC:19274]
ENSG00000135472	1.2301	0.000198297	0.00434296	FAIM2	Fas apoptotic inhibitory molecule 2 [Source:HGNC Symbol;Acc:HGNC:17067]
ENSG00000198169	-0.538843	0.000199316	0.00436064	ZNF251	zinc finger protein 251 [Source:HGNC Symbol;Acc:HGNC:13045]
ENSG00000135404	-0.488366	0.000202496	0.00442552	CD63	CD63 molecule [Source:HGNC Symbol;Acc:HGNC:1692]
ENSG00000126262	-1.36813	0.000204464	0.00446246	FFAR2	free fatty acid receptor 2 [Source:HGNC Symbol;Acc:HGNC:4501]
ENSG00000178105	0.620165	0.000204619	0.00446246	DDX10	DEAD-box helicase 10 [Source:HGNC Symbol;Acc:HGNC:2735]
ENSG00000089775	0.856051	0.000205145	0.00446922	ZBTB25	zinc finger and BTB domain containing 25 [Source:HGNC Symbol;Acc:HGNC:13112]
ENSG00000164163	0.314171	0.000205379	0.00446959	ABCE1	ATP binding cassette subfamily E member 1 [Source:HGNC Symbol;Acc:HGNC:69]
ENSG00000073060	-0.526738	0.000205789	0.00447379	SCARB1	scavenger receptor class B member 1 [Source:HGNC Symbol;Acc:HGNC:1664]
ENSG00000178947	-0.900116	0.000207417	0.00450444	SMIM10L2A	small integral membrane protein 10 like 2A [Source:HGNC Symbol;Acc:HGNC:34499]
ENSG00000182534	-1.13299	0.000208518	0.00452358	MXRA7	matrix remodeling associated 7 [Source:HGNC Symbol;Acc:HGNC:7541]
ENSG00000172197	-1.12678	0.000209885	0.00454847	MBOAT1	membrane bound O-acyltransferase domain containing 1 [Source:HGNC Symbol;Acc:HGNC:21579]
ENSG00000106609	-0.274814	0.000210586	0.00455887	TMEM248	transmembrane protein 248 [Source:HGNC Symbol;Acc:HGNC:25476]
ENSG00000180354	-0.913679	0.000210925	0.00456142	MTURN	maturin, neural progenitor differentiation regulator homolog [Source:HGNC Symbol;Acc:HGNC:25457]
ENSG00000069020	-0.822417	0.000212134	0.00457587	MAST4	microtubule associated serine/threonine kinase family member 4 [Source:HGNC Symbol;Acc:HGNC:19037]
ENSG00000111602	-0.521737	0.000212259	0.00457587	TIMELESS	timeless circadian regulator [Source:HGNC Symbol;Acc:HGNC:11813]
ENSG00000264364	0.321829	0.000211914	0.00457587	DYNLL2	dynein light chain LC8-type 2 [Source:HGNC Symbol;Acc:HGNC:24596]
ENSG00000120053	0.437059	0.000214401	0.00461242	GOT1	glutamic-oxaloacetic transaminase 1 [Source:HGNC Symbol;Acc:HGNC:4432]
ENSG00000239697	-1.32855	0.00021432	0.00461242	TNFSF12	TNF superfamily member 12 [Source:HGNC Symbol;Acc:HGNC:11927]
ENSG00000137309	0.815673	0.000216702	0.00465164	HMGA1	high mobility group AT-hook 1 [Source:HGNC Symbol;Acc:HGNC:5010]
ENSG00000241935	-0.983642	0.000217126	0.00465164	HOGA1	4-hydroxy-2-oxoglutarate aldolase 1 [Source:HGNC Symbol;Acc:HGNC:25155]
ENSG00000259129	-1.24715	0.000216869	0.00465164	LINC00648	long intergenic non-protein coding RNA 648 [Source:HGNC Symbol;Acc:HGNC:44302]
ENSG00000260293	-0.700195	0.000216982	0.00465164	AC106820.4	novel transcript, intronic to TBC1D24
ENSG00000167641	-1.34397	0.000218093	0.00466751	PPP1R14A	protein phosphatase 1 regulatory inhibitor subunit 14A [Source:HGNC Symbol;Acc:HGNC:14871]
ENSG00000005100	0.337579	0.000218415	0.00466955	DHX33	DEAH-box helicase 33 [Source:HGNC Symbol;Acc:HGNC:16718]
ENSG00000132963	0.437908	0.000219269	0.00468296	POMP	proteasome maturation protein [Source:HGNC Symbol;Acc:HGNC:20330]
ENSG00000121691	-0.662674	0.000219583	0.00468482	CAT	catalase [Source:HGNC Symbol;Acc:HGNC:1516]
ENSG00000104412	0.447231	0.000220386	0.00469709	EMC2	ER membrane protein complex subunit 2 [Source:HGNC Symbol;Acc:HGNC:28963]
ENSG00000197892	-0.414069	0.000221112	0.00470771	KIF13B	kinesin family member 13B [Source:HGNC Symbol;Acc:HGNC:14405]
ENSG00000145220	0.561916	0.000223614	0.00475605	LYAR	Ly1 antibody reactive [Source:HGNC Symbol;Acc:HGNC:26021]
ENSG00000005156	0.421899	0.000224234	0.00476235	LIG3	DNA ligase 3 [Source:HGNC Symbol;Acc:HGNC:6600]
ENSG00000139718	-0.692619	0.000224551	0.00476235	SETD1B	SET domain containing 1B [Source:HGNC Symbol;Acc:HGNC:29187]
ENSG00000253308	-1.34452	0.000224602	0.00476235	AC004080.1	novel transcript
ENSG00000102786	0.510648	0.000225316	0.00476988	INTS6	integrator complex subunit 6 [Source:HGNC Symbol;Acc:HGNC:14879]
ENSG00000204305	-0.507087	0.00022542	0.00476988	AGER	advanced glycosylation end-product specific receptor [Source:HGNC Symbol;Acc:HGNC:320]
ENSG00000111331	-0.672126	0.000227093	0.00479545	OAS3	2'-5'-oligoadenylate synthetase 3 [Source:HGNC Symbol;Acc:HGNC:8088]
ENSG00000197360	-0.630233	0.000227014	0.00479545	ZNF98	zinc finger protein 98 [Source:HGNC Symbol;Acc:HGNC:13174]
ENSG00000168778	-0.773981	0.000235183	0.0049612	TCTN2	tectonic family member 2 [Source:HGNC Symbol;Acc:HGNC:25774]
ENSG00000254256	-0.930106	0.000235521	0.00496325	RPSAP71	ribosomal protein SA pseudogene 71 [Source:HGNC Symbol;Acc:HGNC:51924]
ENSG00000141076	0.401788	0.000235767	0.00496338	UTP4	UTP4, small subunit processome component [Source:HGNC Symbol;Acc:HGNC:1983]
ENSG00000198681	0.501321	0.000236188	0.00496594	MAGEA1	MAGE family member A1 [Source:HGNC Symbol;Acc:HGNC:6796]
ENSG00000223572	0.645417	0.00023637	0.00496594	CKMT1A	creatine kinase, mitochondrial 1A [Source:HGNC Symbol;Acc:HGNC:31736]
ENSG00000096088	1.27428	0.000239761	0.00502183	PGC	progastricsin [Source:HGNC Symbol;Acc:HGNC:8890]
ENSG00000166341	-0.911506	0.000239318	0.00502183	DCHS1	dachsous cadherin-related 1 [Source:HGNC Symbol;Acc:HGNC:13681]
ENSG00000267272	-1.28011	0.000239678	0.00502183	LINC01140	long intergenic non-protein coding RNA 1140 [Source:HGNC Symbol;Acc:HGNC:27922]
ENSG00000256546	0.846658	0.000241367	0.00505035	AC156455.1	uncharacterized LOC100506691 [Source:NCBI gene;Acc:100506691]
ENSG00000165863	-1.07097	0.000241884	0.00505093	C10orf82	chromosome 10 open reading frame 82 [Source:HGNC Symbol;Acc:HGNC:28500]
ENSG00000248685	-1.33227	0.000241674	0.00505093	LINC02484	long intergenic non-protein coding RNA 2484 [Source:HGNC Symbol;Acc:HGNC:53459]
ENSG00000164050	-0.667291	0.000243246	0.00507422	PLXNB1	plexin B1 [Source:HGNC Symbol;Acc:HGNC:9103]
ENSG00000255622	-1.03895	0.000246655	0.00514014	PCDHB17P	protocadherin beta 17 pseudogene [Source:HGNC Symbol;Acc:HGNC:14547]
ENSG00000185344	-0.456954	0.0002474	0.00515046	ATP6V0A2	ATPase H+ transporting V0 subunit a2 [Source:HGNC Symbol;Acc:HGNC:18481]
ENSG00000136521	0.365242	0.000248139	0.00516064	NDUFB5	NADH:ubiquinone oxidoreductase subunit B5 [Source:HGNC Symbol;Acc:HGNC:7700]
ENSG00000155393	0.49346	0.00024937	0.00518102	HEATR3	HEAT repeat containing 3 [Source:HGNC Symbol;Acc:HGNC:26087]
ENSG00000052850	-1.05742	0.000252021	0.00523084	ALX4	ALX homeobox 4 [Source:HGNC Symbol;Acc:HGNC:450]
ENSG00000149972	-1.36801	0.000255191	0.00529129	CNTN5	contactin 5 [Source:HGNC Symbol;Acc:HGNC:2175]
ENSG00000259275	-1.3574	0.000257407	0.00533188	AC087477.2	novel transcript
ENSG00000198042	0.519369	0.000259172	0.00536306	MAK16	MAK16 homolog [Source:HGNC Symbol;Acc:HGNC:13703]
ENSG00000237289	0.631439	0.000260816	0.00539169	CKMT1B	creatine kinase, mitochondrial 1B [Source:HGNC Symbol;Acc:HGNC:1995]
ENSG00000279110	1.43141	0.000261884	0.00540835	AL022323.4	novel transcript
ENSG00000225982	-1.36388	0.000262686	0.00541948	AL355482.2	novel transcript
ENSG00000153130	0.44947	0.000264425	0.00544446	SCOC	short coiled-coil protein [Source:HGNC Symbol;Acc:HGNC:20335]
ENSG00000211698	1.08312	0.000264371	0.00544446	TRGV4	T cell receptor gamma variable 4 [Source:HGNC Symbol;Acc:HGNC:12289]
ENSG00000130024	-0.443485	0.000265026	0.00545139	PHF10	PHD finger protein 10 [Source:HGNC Symbol;Acc:HGNC:18250]
ENSG00000129951	-1.33765	0.000269469	0.00552635	PLPPR3	phospholipid phosphatase related 3 [Source:HGNC Symbol;Acc:HGNC:23497]
ENSG00000135519	-1.35949	0.000269573	0.00552635	KCNH3	potassium voltage-gated channel subfamily H member 3 [Source:HGNC Symbol;Acc:HGNC:6252]
ENSG00000177839	-0.890625	0.000269522	0.00552635	PCDHB9	protocadherin beta 9 [Source:HGNC Symbol;Acc:HGNC:8694]
ENSG00000179148	0.619026	0.000269742	0.00552635	ALOXE3	arachidonate lipoxygenase 3 [Source:HGNC Symbol;Acc:HGNC:13743]
ENSG00000241990	0.922878	0.000271476	0.00555637	PRR34-AS1	PRR34 antisense RNA 1 [Source:HGNC Symbol;Acc:HGNC:50499]
ENSG00000063245	-0.452333	0.000272213	0.00556593	EPN1	epsin 1 [Source:HGNC Symbol;Acc:HGNC:21604]
ENSG00000005187	-0.848697	0.000272519	0.00556668	ACSM3	acyl-CoA synthetase medium chain family member 3 [Source:HGNC Symbol;Acc:HGNC:10522]
ENSG00000188162	-1.32316	0.000275528	0.00562257	OTOG	otogelin [Source:HGNC Symbol;Acc:HGNC:8516]
ENSG00000100167	-0.970081	0.000277896	0.00566528	SEPTIN3	septin 3 [Source:HGNC Symbol;Acc:HGNC:10750]
ENSG00000103490	-1.17776	0.000279511	0.00569176	PYCARD	PYD and CARD domain containing [Source:HGNC Symbol;Acc:HGNC:16608]
ENSG00000114302	0.416705	0.000279746	0.00569176	PRKAR2A	protein kinase cAMP-dependent type II regulatory subunit alpha [Source:HGNC Symbol;Acc:HGNC:9391]
ENSG00000154080	-1.12866	0.000280962	0.00571086	CHST9	carbohydrate sulfotransferase 9 [Source:HGNC Symbol;Acc:HGNC:19898]
ENSG00000119946	0.603062	0.000281753	0.00572131	CNNM1	cyclin and CBS domain divalent metal cation transport mediator 1 [Source:HGNC Symbol;Acc:HGNC:102]
ENSG00000176399	-1.12553	0.00028281	0.00573711	DMRTA1	DMRT like family A1 [Source:HGNC Symbol;Acc:HGNC:13826]
ENSG00000105538	-0.60743	0.00028478	0.00576764	RASIP1	Ras interacting protein 1 [Source:HGNC Symbol;Acc:HGNC:24716]
ENSG00000228106	-0.56631	0.000284874	0.00576764	AL392172.1	dispatched RND transporter family member 1 [Source:NCBI gene;Acc:84976]
ENSG00000013306	0.301266	0.000285653	0.00577775	SLC25A39	solute carrier family 25 member 39 [Source:HGNC Symbol;Acc:HGNC:24279]
ENSG00000115604	-1.29543	0.000286069	0.0057805	IL18R1	interleukin 18 receptor 1 [Source:HGNC Symbol;Acc:HGNC:5988]
ENSG00000171530	0.437363	0.000286976	0.00579316	TBCA	tubulin folding cofactor A [Source:HGNC Symbol;Acc:HGNC:11579]
ENSG00000146373	-1.0681	0.00028765	0.00580109	RNF217	ring finger protein 217 [Source:HGNC Symbol;Acc:HGNC:21487]
ENSG00000150753	0.36784	0.000289534	0.00583338	CCT5	chaperonin containing TCP1 subunit 5 [Source:HGNC Symbol;Acc:HGNC:1618]
ENSG00000183145	-1.33537	0.000290393	0.0058407	RIPPLY3	ripply transcriptional repressor 3 [Source:HGNC Symbol;Acc:HGNC:3047]
ENSG00000196189	-0.475178	0.000290464	0.0058407	SEMA4A	semaphorin 4A [Source:HGNC Symbol;Acc:HGNC:10729]
ENSG00000116455	0.430307	0.000292358	0.00586749	WDR77	WD repeat domain 77 [Source:HGNC Symbol;Acc:HGNC:29652]
ENSG00000182809	0.906986	0.000292365	0.00586749	CRIP2	cysteine rich protein 2 [Source:HGNC Symbol;Acc:HGNC:2361]
ENSG00000171314	0.568329	0.000294821	0.00591103	PGAM1	phosphoglycerate mutase 1 [Source:HGNC Symbol;Acc:HGNC:8888]
ENSG00000075886	0.95523	0.00029704	0.00594973	TUBA3D	tubulin alpha 3d [Source:HGNC Symbol;Acc:HGNC:24071]
ENSG00000187079	0.404213	0.00029762	0.00595557	TEAD1	TEA domain transcription factor 1 [Source:HGNC Symbol;Acc:HGNC:11714]
ENSG00000236008	-1.34458	0.000299093	0.00597925	LINC01814	long intergenic non-protein coding RNA 1814 [Source:HGNC Symbol;Acc:HGNC:52618]
ENSG00000125740	0.927043	0.000299785	0.00598149	FOSB	FosB proto-oncogene, AP-1 transcription factor subunit [Source:HGNC Symbol;Acc:HGNC:3797]
ENSG00000156017	0.386842	0.000299713	0.00598149	CARNMT1	carnosine N-methyltransferase 1 [Source:HGNC Symbol;Acc:HGNC:23435]
ENSG00000134253	-0.492729	0.000300989	0.00599972	TRIM45	tripartite motif containing 45 [Source:HGNC Symbol;Acc:HGNC:19018]
ENSG00000188186	0.386467	0.000301705	0.00600819	LAMTOR4	late endosomal/lysosomal adaptor, MAPK and MTOR activator 4 [Source:HGNC Symbol;Acc:HGNC:33772]
ENSG00000160584	-0.428357	0.000303213	0.00603238	SIK3	SIK family kinase 3 [Source:HGNC Symbol;Acc:HGNC:29165]
ENSG00000058668	-1.22033	0.000304362	0.00604942	ATP2B4	ATPase plasma membrane Ca2+ transporting 4 [Source:HGNC Symbol;Acc:HGNC:817]
ENSG00000184922	-0.608332	0.00030499	0.00605607	FMNL1	formin like 1 [Source:HGNC Symbol;Acc:HGNC:1212]
ENSG00000179715	-1.02126	0.000306757	0.0060853	PCED1B	PC-esterase domain containing 1B [Source:HGNC Symbol;Acc:HGNC:28255]
ENSG00000116017	0.600515	0.000308589	0.00610988	ARID3A	AT-rich interaction domain 3A [Source:HGNC Symbol;Acc:HGNC:3031]
ENSG00000239900	0.726327	0.000308488	0.00610988	ADSL	adenylosuccinate lyase [Source:HGNC Symbol;Acc:HGNC:291]
ENSG00000103460	-0.724756	0.000310276	0.00613739	TOX3	TOX high mobility group box family member 3 [Source:HGNC Symbol;Acc:HGNC:11972]
ENSG00000110888	-0.641489	0.000310934	0.00613927	CAPRIN2	caprin family member 2 [Source:HGNC Symbol;Acc:HGNC:21259]
ENSG00000225194	-1.34149	0.000310966	0.00613927	LINC00092	long intergenic non-protein coding RNA 92 [Source:HGNC Symbol;Acc:HGNC:31408]
ENSG00000178075	-1.10603	0.000314086	0.00619494	GRAMD1C	GRAM domain containing 1C [Source:HGNC Symbol;Acc:HGNC:25252]
ENSG00000116096	0.435999	0.000314517	0.00619752	SPR	sepiapterin reductase [Source:HGNC Symbol;Acc:HGNC:11257]
ENSG00000114200	-1.00368	0.000314951	0.00620015	BCHE	butyrylcholinesterase [Source:HGNC Symbol;Acc:HGNC:983]
ENSG00000108582	0.377612	0.000316282	0.00620551	CPD	carboxypeptidase D [Source:HGNC Symbol;Acc:HGNC:2301]
ENSG00000115648	-0.599761	0.000316408	0.00620551	MLPH	melanophilin [Source:HGNC Symbol;Acc:HGNC:29643]
ENSG00000166451	0.641887	0.000316056	0.00620551	CENPN	centromere protein N [Source:HGNC Symbol;Acc:HGNC:30873]
ENSG00000196199	0.420143	0.000316426	0.00620551	MPHOSPH8	M-phase phosphoprotein 8 [Source:HGNC Symbol;Acc:HGNC:29810]
ENSG00000131236	0.279471	0.000317422	0.00621911	CAP1	cyclase associated actin cytoskeleton regulatory protein 1 [Source:HGNC Symbol;Acc:HGNC:20040]
ENSG00000257727	-0.579067	0.000318635	0.00623696	CNPY2	canopy FGF signaling regulator 2 [Source:HGNC Symbol;Acc:HGNC:13529]
ENSG00000131188	0.491627	0.000323087	0.00630616	PRR7	proline rich 7, synaptic [Source:HGNC Symbol;Acc:HGNC:28130]
ENSG00000262543	-0.778555	0.000323014	0.00630616	SMIM28	small integral membrane protein 28 [Source:HGNC Symbol;Acc:HGNC:53434]
ENSG00000276045	-0.497861	0.000322577	0.00630616	ORAI1	ORAI calcium release-activated calcium modulator 1 [Source:HGNC Symbol;Acc:HGNC:25896]
ENSG00000112852	-0.538701	0.000323954	0.00631113	PCDHB2	protocadherin beta 2 [Source:HGNC Symbol;Acc:HGNC:8687]
ENSG00000261606	0.988258	0.00032375	0.00631113	AC091230.1	novel transcript
ENSG00000124788	-1.02802	0.00032444	0.00631465	ATXN1	ataxin 1 [Source:HGNC Symbol;Acc:HGNC:10548]
ENSG00000104221	1.13251	0.000329251	0.00640225	BRF2	BRF2, RNA polymerase III transcription initiation factor subunit [Source:HGNC Symbol;Acc:HGNC:17298]
ENSG00000139428	-0.477695	0.000330574	0.00641588	MMAB	methylmalonic aciduria (cobalamin deficiency) cblB type [Source:HGNC Symbol;Acc:HGNC:19331]
ENSG00000143184	-0.912614	0.000330419	0.00641588	XCL1	X-C motif chemokine ligand 1 [Source:HGNC Symbol;Acc:HGNC:10645]
ENSG00000198680	-0.563729	0.000331139	0.00642079	TUSC1	tumor suppressor candidate 1 [Source:HGNC Symbol;Acc:HGNC:31010]
ENSG00000101577	-0.605258	0.000331943	0.00643035	LPIN2	lipin 2 [Source:HGNC Symbol;Acc:HGNC:14450]
ENSG00000164300	0.52634	0.000335028	0.00647793	SERINC5	serine incorporator 5 [Source:HGNC Symbol;Acc:HGNC:18825]
ENSG00000266145	-1.3496	0.000334971	0.00647793	RHOT1P1	ras homolog family member T1 pseudogene 1 [Source:HGNC Symbol;Acc:HGNC:23777]
ENSG00000042317	-0.696767	0.000336809	0.00650627	SPATA7	spermatogenesis associated 7 [Source:HGNC Symbol;Acc:HGNC:20423]
ENSG00000188610	0.66496	0.000337952	0.00652224	FAM72B	family with sequence similarity 72 member B [Source:HGNC Symbol;Acc:HGNC:24805]
ENSG00000115590	-1.23169	0.000342777	0.00660918	IL1R2	interleukin 1 receptor type 2 [Source:HGNC Symbol;Acc:HGNC:5994]
ENSG00000181852	-0.499698	0.000344709	0.00664023	RNF41	ring finger protein 41 [Source:HGNC Symbol;Acc:HGNC:18401]
ENSG00000184481	-0.697653	0.000345152	0.00664258	FOXO4	forkhead box O4 [Source:HGNC Symbol;Acc:HGNC:7139]
ENSG00000111424	-0.900582	0.000345981	0.00665231	VDR	vitamin D receptor [Source:HGNC Symbol;Acc:HGNC:12679]
ENSG00000125356	0.404123	0.000349015	0.00670439	NDUFA1	NADH:ubiquinone oxidoreductase subunit A1 [Source:HGNC Symbol;Acc:HGNC:7683]
ENSG00000144381	0.393884	0.000351225	0.00674058	HSPD1	heat shock protein family D (Hsp60) member 1 [Source:HGNC Symbol;Acc:HGNC:5261]
ENSG00000008441	-0.621282	0.000351745	0.00674429	NFIX	nuclear factor I X [Source:HGNC Symbol;Acc:HGNC:7788]
ENSG00000196218	-1.04503	0.000353402	0.00676976	RYR1	ryanodine receptor 1 [Source:HGNC Symbol;Acc:HGNC:10483]
ENSG00000116161	0.356426	0.000354053	0.00677052	CACYBP	calcyclin binding protein [Source:HGNC Symbol;Acc:HGNC:30423]
ENSG00000181191	-0.630896	0.000354098	0.00677052	PJA1	praja ring finger ubiquitin ligase 1 [Source:HGNC Symbol;Acc:HGNC:16648]
ENSG00000196405	-0.918408	0.000354817	0.006778	EVL	Enah/Vasp-like [Source:HGNC Symbol;Acc:HGNC:20234]
ENSG00000174243	-0.464143	0.000355469	0.00678416	DDX23	DEAD-box helicase 23 [Source:HGNC Symbol;Acc:HGNC:17347]
ENSG00000169871	-0.408376	0.000356871	0.00680463	TRIM56	tripartite motif containing 56 [Source:HGNC Symbol;Acc:HGNC:19028]
ENSG00000277196	-1.22127	0.000357952	0.00681894	AC007325.2	proline dehydrogenase 1, mitochondrial [Source:NCBI gene;Acc:102724788]
ENSG00000108010	0.431017	0.000358581	0.00682462	GLRX3	glutaredoxin 3 [Source:HGNC Symbol;Acc:HGNC:15987]
ENSG00000081138	-0.959966	0.000359766	0.00682985	CDH7	cadherin 7 [Source:HGNC Symbol;Acc:HGNC:1766]
ENSG00000151729	0.336336	0.000359715	0.00682985	SLC25A4	solute carrier family 25 member 4 [Source:HGNC Symbol;Acc:HGNC:10990]
ENSG00000185507	-0.57929	0.000359849	0.00682985	IRF7	interferon regulatory factor 7 [Source:HGNC Symbol;Acc:HGNC:6122]
ENSG00000172428	0.492527	0.000360201	0.00683024	COPS9	COP9 signalosome subunit 9 [Source:HGNC Symbol;Acc:HGNC:21314]
ENSG00000159247	-0.538063	0.000362177	0.0068614	TUBBP5	tubulin beta pseudogene 5 [Source:HGNC Symbol;Acc:HGNC:23674]
ENSG00000117410	0.554813	0.000363278	0.00687596	ATP6V0B	ATPase H+ transporting V0 subunit b [Source:HGNC Symbol;Acc:HGNC:861]
ENSG00000137547	0.360014	0.000364496	0.00689268	MRPL15	mitochondrial ribosomal protein L15 [Source:HGNC Symbol;Acc:HGNC:14054]
ENSG00000178188	-0.308853	0.00036539	0.00690325	SH2B1	SH2B adaptor protein 1 [Source:HGNC Symbol;Acc:HGNC:30417]
ENSG00000173588	-0.544585	0.000368378	0.00695335	CEP83	centrosomal protein 83 [Source:HGNC Symbol;Acc:HGNC:17966]
ENSG00000111276	-0.4852	0.000369044	0.00695955	CDKN1B	cyclin dependent kinase inhibitor 1B [Source:HGNC Symbol;Acc:HGNC:1785]
ENSG00000196267	-0.768543	0.000371473	0.00699896	ZNF836	zinc finger protein 836 [Source:HGNC Symbol;Acc:HGNC:34333]
ENSG00000134697	0.463136	0.00037239	0.00700982	GNL2	G protein nucleolar 2 [Source:HGNC Symbol;Acc:HGNC:29925]
ENSG00000255277	-1.15594	0.000376012	0.00707156	ABCC6P2	ATP binding cassette subfamily C member 6 pseudogene 2 [Source:HGNC Symbol;Acc:HGNC:33353]
ENSG00000110811	-0.580605	0.000377596	0.00708754	P3H3	prolyl 3-hydroxylase 3 [Source:HGNC Symbol;Acc:HGNC:19318]
ENSG00000134153	0.430396	0.000377892	0.00708754	EMC7	ER membrane protein complex subunit 7 [Source:HGNC Symbol;Acc:HGNC:24301]
ENSG00000169330	0.867739	0.000377282	0.00708754	KIAA1024	KIAA1024 [Source:HGNC Symbol;Acc:HGNC:29172]
ENSG00000090238	-0.882285	0.000378735	0.00709405	YPEL3	yippee like 3 [Source:HGNC Symbol;Acc:HGNC:18327]
ENSG00000260822	0.636057	0.000378927	0.00709405	AC004656.1	novel transcript, overlapping to PDK3
ENSG00000111816	-0.889469	0.000380705	0.00711442	FRK	fyn related Src family tyrosine kinase [Source:HGNC Symbol;Acc:HGNC:3955]
ENSG00000198797	-1.21512	0.000380542	0.00711442	BRINP2	BMP/retinoic acid inducible neural specific 2 [Source:HGNC Symbol;Acc:HGNC:13746]
ENSG00000197937	-0.633352	0.000381379	0.00712058	ZNF347	zinc finger protein 347 [Source:HGNC Symbol;Acc:HGNC:16447]
ENSG00000160097	-1.07414	0.000384327	0.00716912	FNDC5	fibronectin type III domain containing 5 [Source:HGNC Symbol;Acc:HGNC:20240]
ENSG00000198355	0.678719	0.000385298	0.00718075	PIM3	Pim-3 proto-oncogene, serine/threonine kinase [Source:HGNC Symbol;Acc:HGNC:19310]
ENSG00000130227	0.297082	0.000385759	0.00718285	XPO7	exportin 7 [Source:HGNC Symbol;Acc:HGNC:14108]
ENSG00000167895	-1.25423	0.000386306	0.00718654	TMC8	transmembrane channel like 8 [Source:HGNC Symbol;Acc:HGNC:20474]
ENSG00000120733	-0.324454	0.000387434	0.00718808	KDM3B	lysine demethylase 3B [Source:HGNC Symbol;Acc:HGNC:1337]
ENSG00000215580	-1.34597	0.000387116	0.00718808	BCORP1	BCL6 corepressor pseudogene 1 [Source:HGNC Symbol;Acc:HGNC:23953]
ENSG00000284753	0.802382	0.000387077	0.00718808	EEF1AKMT4	EEF1A lysine methyltransferase 4 [Source:HGNC Symbol;Acc:HGNC:53611]
ENSG00000110063	0.500785	0.000388333	0.00719392	DCPS	decapping enzyme, scavenger [Source:HGNC Symbol;Acc:HGNC:29812]
ENSG00000140280	0.491807	0.000388446	0.00719392	LYSMD2	LysM domain containing 2 [Source:HGNC Symbol;Acc:HGNC:28571]
ENSG00000198853	-0.613583	0.000391376	0.00724168	RUSC2	RUN and SH3 domain containing 2 [Source:HGNC Symbol;Acc:HGNC:23625]
ENSG00000121270	1.22258	0.000393026	0.0072657	ABCC11	ATP binding cassette subfamily C member 11 [Source:HGNC Symbol;Acc:HGNC:14639]
ENSG00000134375	0.493602	0.000395129	0.00729151	TIMM17A	translocase of inner mitochondrial membrane 17A [Source:HGNC Symbol;Acc:HGNC:17315]
ENSG00000185347	0.456688	0.000395019	0.00729151	TEDC1	tubulin epsilon and delta complex 1 [Source:HGNC Symbol;Acc:HGNC:20127]
ENSG00000186141	-0.555461	0.000397806	0.00733435	POLR3C	RNA polymerase III subunit C [Source:HGNC Symbol;Acc:HGNC:30076]
ENSG00000110660	0.632427	0.000398957	0.00734245	SLC35F2	solute carrier family 35 member F2 [Source:HGNC Symbol;Acc:HGNC:23615]
ENSG00000159263	-0.483955	0.000398797	0.00734245	SIM2	SIM bHLH transcription factor 2 [Source:HGNC Symbol;Acc:HGNC:10883]
ENSG00000168615	0.495427	0.000400054	0.00735608	ADAM9	ADAM metallopeptidase domain 9 [Source:HGNC Symbol;Acc:HGNC:216]
ENSG00000114354	-0.29835	0.000404754	0.00743587	TFG	TRK-fused gene [Source:HGNC Symbol;Acc:HGNC:11758]
ENSG00000032444	0.341374	0.000405629	0.00744531	PNPLA6	patatin like phospholipase domain containing 6 [Source:HGNC Symbol;Acc:HGNC:16268]
ENSG00000198121	-1.28955	0.000406072	0.00744682	LPAR1	lysophosphatidic acid receptor 1 [Source:HGNC Symbol;Acc:HGNC:3166]
ENSG00000213963	1.10056	0.000408689	0.00748815	AC019080.1	uncharacterized LOC100130691 [Source:NCBI gene;Acc:100130691]
ENSG00000096070	-0.376852	0.00041084	0.00752088	BRPF3	bromodomain and PHD finger containing 3 [Source:HGNC Symbol;Acc:HGNC:14256]
ENSG00000112406	-0.668572	0.000413643	0.00756548	HECA	hdc homolog, cell cycle regulator [Source:HGNC Symbol;Acc:HGNC:21041]
ENSG00000163755	-0.567992	0.000416965	0.0076195	HPS3	HPS3, biogenesis of lysosomal organelles complex 2 subunit 1 [Source:HGNC Symbol;Acc:HGNC:15597]
ENSG00000146054	0.486098	0.000418495	0.00764069	TRIM7	tripartite motif containing 7 [Source:HGNC Symbol;Acc:HGNC:16278]
ENSG00000126746	-0.630982	0.000420571	0.0076718	ZNF384	zinc finger protein 384 [Source:HGNC Symbol;Acc:HGNC:11955]
ENSG00000160445	-0.340012	0.000421941	0.00768999	ZER1	zyg-11 related cell cycle regulator [Source:HGNC Symbol;Acc:HGNC:30960]
ENSG00000092421	-0.800975	0.000423932	0.00771355	SEMA6A	semaphorin 6A [Source:HGNC Symbol;Acc:HGNC:10738]
ENSG00000157703	-1.18607	0.000423982	0.00771355	SVOPL	SVOP like [Source:HGNC Symbol;Acc:HGNC:27034]
ENSG00000154723	0.323551	0.000424943	0.00772423	ATP5PF	ATP synthase peripheral stalk subunit F6 [Source:HGNC Symbol;Acc:HGNC:847]
ENSG00000243479	0.896266	0.000425762	0.0077323	MNX1-AS1	MNX1 antisense RNA 1 (head to head) [Source:HGNC Symbol;Acc:HGNC:48954]
ENSG00000267324	-1.28928	0.000426707	0.00774265	AC006557.2	protein phosphatase 6, regulatory subunit 2 (PPP6R2) pseudogene
ENSG00000142687	-0.358772	0.000428018	0.00775962	KIAA0319L	KIAA0319 like [Source:HGNC Symbol;Acc:HGNC:30071]
ENSG00000213801	-0.786182	0.000429231	0.00777476	ZNF321P	zinc finger protein 321, pseudogene [Source:HGNC Symbol;Acc:HGNC:13827]
ENSG00000128918	-1.2963	0.000429829	0.00777878	ALDH1A2	aldehyde dehydrogenase 1 family member A2 [Source:HGNC Symbol;Acc:HGNC:15472]
ENSG00000280351	-1.26127	0.000430526	0.00778455	AC127496.7	uncharacterized LOC100129503 [Source:NCBI gene;Acc:100129503]
ENSG00000138696	0.875524	0.000431513	0.00779003	BMPR1B	bone morphogenetic protein receptor type 1B [Source:HGNC Symbol;Acc:HGNC:1077]
ENSG00000174437	-0.457463	0.000431584	0.00779003	ATP2A2	ATPase sarcoplasmic/endoplasmic reticulum Ca2+ transporting 2 [Source:HGNC Symbol;Acc:HGNC:812]
ENSG00000170525	0.940349	0.000438555	0.00790895	PFKFB3	6-phosphofructo-2-kinase/fructose-2,6-biphosphatase 3 [Source:HGNC Symbol;Acc:HGNC:8874]
ENSG00000101367	0.403013	0.000439008	0.00791019	MAPRE1	microtubule associated protein RP/EB family member 1 [Source:HGNC Symbol;Acc:HGNC:6890]
ENSG00000173110	0.815925	0.000440522	0.00793055	HSPA6	heat shock protein family A (Hsp70) member 6 [Source:HGNC Symbol;Acc:HGNC:5239]
ENSG00000115414	1.11489	0.000443382	0.00797509	FN1	fibronectin 1 [Source:HGNC Symbol;Acc:HGNC:3778]
ENSG00000066117	-0.402431	0.000443902	0.00797747	SMARCD1	SWI/SNF related, matrix associated, actin dependent regulator of chromatin, subfamily d, member 1 [Source:HGNC Symbol;Acc:HGNC:11106]
ENSG00000169193	-0.585409	0.000445259	0.00799489	CCDC126	coiled-coil domain containing 126 [Source:HGNC Symbol;Acc:HGNC:22398]
ENSG00000124570	-0.51509	0.000448475	0.00804565	SERPINB6	serpin family B member 6 [Source:HGNC Symbol;Acc:HGNC:8950]
ENSG00000225937	1.20219	0.000450974	0.00808345	PCA3	prostate cancer associated 3 [Source:HGNC Symbol;Acc:HGNC:8637]
ENSG00000076201	-0.268426	0.000451433	0.00808465	PTPN23	protein tyrosine phosphatase, non-receptor type 23 [Source:HGNC Symbol;Acc:HGNC:14406]
ENSG00000166839	-0.761818	0.000452023	0.00808728	ANKDD1A	ankyrin repeat and death domain containing 1A [Source:HGNC Symbol;Acc:HGNC:28002]
ENSG00000166971	-0.603383	0.000452756	0.00808728	AKTIP	AKT interacting protein [Source:HGNC Symbol;Acc:HGNC:16710]
ENSG00000278869	1.31259	0.000452499	0.00808728	BX539320.1	novel transcript
ENSG00000174358	-1.23617	0.000453736	0.00809778	SLC6A19	solute carrier family 6 member 19 [Source:HGNC Symbol;Acc:HGNC:27960]
ENSG00000173614	0.749247	0.000454418	0.00810293	NMNAT1	nicotinamide nucleotide adenylyltransferase 1 [Source:HGNC Symbol;Acc:HGNC:17877]
ENSG00000181026	0.511452	0.000457742	0.00815517	AEN	apoptosis enhancing nuclease [Source:HGNC Symbol;Acc:HGNC:25722]
ENSG00000133112	-0.641336	0.000460743	0.00819447	TPT1	tumor protein, translationally-controlled 1 [Source:HGNC Symbol;Acc:HGNC:12022]
ENSG00000165449	-1.29662	0.000460392	0.00819447	SLC16A9	solute carrier family 16 member 9 [Source:HGNC Symbol;Acc:HGNC:23520]
ENSG00000127540	0.513631	0.000463241	0.00823181	UQCR11	ubiquinol-cytochrome c reductase, complex III subunit XI [Source:HGNC Symbol;Acc:HGNC:30862]
ENSG00000039523	-0.504089	0.000466917	0.00828998	RIPOR1	RHO family interacting cell polarization regulator 1 [Source:HGNC Symbol;Acc:HGNC:25836]
ENSG00000171680	-0.641612	0.000468077	0.00830344	PLEKHG5	pleckstrin homology and RhoGEF domain containing G5 [Source:HGNC Symbol;Acc:HGNC:29105]
ENSG00000272398	-0.86023	0.000470007	0.00833051	CD24	CD24 molecule [Source:HGNC Symbol;Acc:HGNC:1645]
ENSG00000006704	-0.578687	0.000470906	0.00833927	GTF2IRD1	GTF2I repeat domain containing 1 [Source:HGNC Symbol;Acc:HGNC:4661]
ENSG00000237517	-0.909713	0.000471938	0.00834323	DGCR5	DiGeorge syndrome critical region gene 5 [Source:HGNC Symbol;Acc:HGNC:16757]
ENSG00000250091	-0.9069	0.000471599	0.00834323	DNAH10OS	dynein axonemal heavy chain 10 opposite strand [Source:HGNC Symbol;Acc:HGNC:37121]
ENSG00000114841	-0.84368	0.000472437	0.00834491	DNAH1	dynein axonemal heavy chain 1 [Source:HGNC Symbol;Acc:HGNC:2940]
ENSG00000060642	0.411577	0.000474668	0.00837714	PIGV	phosphatidylinositol glycan anchor biosynthesis class V [Source:HGNC Symbol;Acc:HGNC:26031]
ENSG00000005243	-1.10124	0.000476998	0.00838783	COPZ2	coatomer protein complex subunit zeta 2 [Source:HGNC Symbol;Acc:HGNC:19356]
ENSG00000046889	-1.28546	0.000476747	0.00838783	PREX2	phosphatidylinositol-3,4,5-trisphosphate dependent Rac exchange factor 2 [Source:HGNC Symbol;Acc:HGNC:22950]
ENSG00000115977	0.754923	0.000476955	0.00838783	AAK1	AP2 associated kinase 1 [Source:HGNC Symbol;Acc:HGNC:19679]
ENSG00000180525	-0.932705	0.000477307	0.00838783	PRR26	proline rich 26 [Source:HGNC Symbol;Acc:HGNC:30724]
ENSG00000223547	-0.823263	0.000476966	0.00838783	ZNF844	zinc finger protein 844 [Source:HGNC Symbol;Acc:HGNC:25932]
ENSG00000101076	-1.30999	0.000477825	0.00838979	HNF4A	hepatocyte nuclear factor 4 alpha [Source:HGNC Symbol;Acc:HGNC:5024]
ENSG00000110046	-0.415547	0.000478338	0.00839167	ATG2A	autophagy related 2A [Source:HGNC Symbol;Acc:HGNC:29028]
ENSG00000152092	-1.26391	0.000479094	0.00839777	ASTN1	astrotactin 1 [Source:HGNC Symbol;Acc:HGNC:773]
ENSG00000198610	-1.19813	0.000480093	0.00840815	AKR1C4	aldo-keto reductase family 1 member C4 [Source:HGNC Symbol;Acc:HGNC:387]
ENSG00000064012	-0.758648	0.000481783	0.00843058	CASP8	caspase 8 [Source:HGNC Symbol;Acc:HGNC:1509]
ENSG00000089009	-0.442969	0.000483134	0.00843991	RPL6	ribosomal protein L6 [Source:HGNC Symbol;Acc:HGNC:10362]
ENSG00000115204	0.398245	0.000482892	0.00843991	MPV17	MPV17, mitochondrial inner membrane protein [Source:HGNC Symbol;Acc:HGNC:7224]
ENSG00000169891	-0.900414	0.000484688	0.00845991	REPS2	RALBP1 associated Eps domain containing 2 [Source:HGNC Symbol;Acc:HGNC:9963]
ENSG00000141744	-1.09138	0.000486783	0.00848928	PNMT	phenylethanolamine N-methyltransferase [Source:HGNC Symbol;Acc:HGNC:9160]
ENSG00000162458	-0.573608	0.000487804	0.0084999	FBLIM1	filamin binding LIM protein 1 [Source:HGNC Symbol;Acc:HGNC:24686]
ENSG00000198040	-0.687114	0.000488787	0.00850241	ZNF84	zinc finger protein 84 [Source:HGNC Symbol;Acc:HGNC:13159]
ENSG00000243230	-1.09447	0.000489184	0.00850241	AC011005.4	novel transcript
ENSG00000273156	-0.859288	0.000488879	0.00850241	AC124016.2	novel transcript
ENSG00000143575	0.354113	0.000496023	0.00861402	HAX1	HCLS1 associated protein X-1 [Source:HGNC Symbol;Acc:HGNC:16915]
ENSG00000179899	-0.674684	0.000496705	0.00861861	PHC1P1	polyhomeotic homolog 1 pseudogene 1 [Source:HGNC Symbol;Acc:HGNC:34502]
ENSG00000107719	-1.26	0.000497329	0.00862218	PALD1	phosphatase domain containing, paladin 1 [Source:HGNC Symbol;Acc:HGNC:23530]
ENSG00000065911	0.382874	0.000498168	0.00862282	MTHFD2	methylenetetrahydrofolate dehydrogenase (NADP+ dependent) 2, methenyltetrahydrofolate cyclohydrolase [Source:HGNC Symbol;Acc:HGNC:7434]
ENSG00000106554	0.449392	0.000498202	0.00862282	CHCHD3	coiled-coil-helix-coiled-coil-helix domain containing 3 [Source:HGNC Symbol;Acc:HGNC:21906]
ENSG00000197859	-1.27575	0.000500407	0.00864649	ADAMTSL2	ADAMTS like 2 [Source:HGNC Symbol;Acc:HGNC:14631]
ENSG00000198542	0.909794	0.000500261	0.00864649	ITGBL1	integrin subunit beta like 1 [Source:HGNC Symbol;Acc:HGNC:6164]
ENSG00000112379	-0.537446	0.000501396	0.00865631	ARFGEF3	ARFGEF family member 3 [Source:HGNC Symbol;Acc:HGNC:21213]
ENSG00000163762	-1.2089	0.000504087	0.0086955	TM4SF18	transmembrane 4 L six family member 18 [Source:HGNC Symbol;Acc:HGNC:25181]
ENSG00000198467	-0.887739	0.000507058	0.00873944	TPM2	tropomyosin 2 [Source:HGNC Symbol;Acc:HGNC:12011]
ENSG00000167487	-0.49794	0.000509564	0.00877531	KLHL26	kelch like family member 26 [Source:HGNC Symbol;Acc:HGNC:25623]
ENSG00000143373	-0.449563	0.000512838	0.00881697	ZNF687	zinc finger protein 687 [Source:HGNC Symbol;Acc:HGNC:29277]
ENSG00000183955	-0.542677	0.000512495	0.00881697	KMT5A	lysine methyltransferase 5A [Source:HGNC Symbol;Acc:HGNC:29489]
ENSG00000221955	-0.480801	0.000514624	0.00884031	SLC12A8	solute carrier family 12 member 8 [Source:HGNC Symbol;Acc:HGNC:15595]
ENSG00000139433	-0.435911	0.000518736	0.00890353	GLTP	glycolipid transfer protein [Source:HGNC Symbol;Acc:HGNC:24867]
ENSG00000165338	-0.566584	0.000520397	0.00892461	HECTD2	HECT domain E3 ubiquitin protein ligase 2 [Source:HGNC Symbol;Acc:HGNC:26736]
ENSG00000121104	-0.63737	0.000521467	0.00893554	FAM117A	family with sequence similarity 117 member A [Source:HGNC Symbol;Acc:HGNC:24179]
ENSG00000139329	0.935638	0.000524864	0.00898629	LUM	lumican [Source:HGNC Symbol;Acc:HGNC:6724]
ENSG00000253764	-0.926468	0.000525309	0.00898644	AC019257.1	uncharacterized LOC101928058 [Source:NCBI gene;Acc:101928058]
ENSG00000272462	-0.819616	0.000527173	0.00901085	U91328.1	novel transcript
ENSG00000213366	-0.740174	0.000529657	0.00904582	GSTM2	glutathione S-transferase mu 2 [Source:HGNC Symbol;Acc:HGNC:4634]
ENSG00000135862	0.605377	0.000531834	0.00906809	LAMC1	laminin subunit gamma 1 [Source:HGNC Symbol;Acc:HGNC:6492]
ENSG00000183186	-1.28552	0.00053184	0.00906809	C2CD4C	C2 calcium dependent domain containing 4C [Source:HGNC Symbol;Acc:HGNC:29417]
ENSG00000134283	0.89673	0.000532353	0.00906887	PPHLN1	periphilin 1 [Source:HGNC Symbol;Acc:HGNC:19369]
ENSG00000135124	-0.424706	0.000532776	0.00906887	P2RX4	purinergic receptor P2X 4 [Source:HGNC Symbol;Acc:HGNC:8535]
ENSG00000235560	0.693904	0.000533204	0.00906887	AC002310.1	uncharacterized LOC107984875 [Source:NCBI gene;Acc:107984875]
ENSG00000135736	-1.08417	0.000534913	0.00909043	CCDC102A	coiled-coil domain containing 102A [Source:HGNC Symbol;Acc:HGNC:28097]
ENSG00000197619	-0.655046	0.00053539	0.00909106	ZNF615	zinc finger protein 615 [Source:HGNC Symbol;Acc:HGNC:24740]
ENSG00000188130	0.510342	0.000538244	0.009132	MAPK12	mitogen-activated protein kinase 12 [Source:HGNC Symbol;Acc:HGNC:6874]
ENSG00000272141	-1.1539	0.00054035	0.00916019	AL390719.2	novel transcript
ENSG00000107829	-0.388978	0.000542263	0.00918509	FBXW4	F-box and WD repeat domain containing 4 [Source:HGNC Symbol;Acc:HGNC:10847]
ENSG00000107833	0.439074	0.000543893	0.0091979	NPM3	nucleophosmin/nucleoplasmin 3 [Source:HGNC Symbol;Acc:HGNC:7931]
ENSG00000197308	-1.09035	0.000543912	0.0091979	GATA3-AS1	GATA3 antisense RNA 1 [Source:HGNC Symbol;Acc:HGNC:33786]
ENSG00000071054	-0.774853	0.000546928	0.00922747	MAP4K4	mitogen-activated protein kinase kinase kinase kinase 4 [Source:HGNC Symbol;Acc:HGNC:6866]
ENSG00000089597	0.247883	0.000546748	0.00922747	GANAB	glucosidase II alpha subunit [Source:HGNC Symbol;Acc:HGNC:4138]
ENSG00000106330	-0.613761	0.000547449	0.00922747	MOSPD3	motile sperm domain containing 3 [Source:HGNC Symbol;Acc:HGNC:25078]
ENSG00000108219	-0.278582	0.000547009	0.00922747	TSPAN14	tetraspanin 14 [Source:HGNC Symbol;Acc:HGNC:23303]
ENSG00000250486	-0.769659	0.000548485	0.00923738	FAM218A	family with sequence similarity 218 member A [Source:HGNC Symbol;Acc:HGNC:26466]
ENSG00000158301	-0.541147	0.000550245	0.00925784	GPRASP2	G protein-coupled receptor associated sorting protein 2 [Source:HGNC Symbol;Acc:HGNC:25169]
ENSG00000173113	0.393166	0.000550597	0.00925784	TRMT112	tRNA methyltransferase subunit 11-2 [Source:HGNC Symbol;Acc:HGNC:26940]
ENSG00000132478	-0.317324	0.00055435	0.00931335	UNK	unkempt family zinc finger [Source:HGNC Symbol;Acc:HGNC:29369]
ENSG00000070759	-0.69243	0.000554822	0.0093137	TESK2	testis associated actin remodelling kinase 2 [Source:HGNC Symbol;Acc:HGNC:11732]
ENSG00000183770	-0.61277	0.00055765	0.00935356	FOXL2	forkhead box L2 [Source:HGNC Symbol;Acc:HGNC:1092]
ENSG00000147224	0.498255	0.000559222	0.00936471	PRPS1	phosphoribosyl pyrophosphate synthetase 1 [Source:HGNC Symbol;Acc:HGNC:9462]
ENSG00000204371	-0.418889	0.000559005	0.00936471	EHMT2	euchromatic histone lysine methyltransferase 2 [Source:HGNC Symbol;Acc:HGNC:14129]
ENSG00000006652	0.500921	0.000560574	0.00937973	IFRD1	interferon related developmental regulator 1 [Source:HGNC Symbol;Acc:HGNC:5456]
ENSG00000072609	-0.367679	0.00056135	0.0093851	CHFR	checkpoint with forkhead and ring finger domains [Source:HGNC Symbol;Acc:HGNC:20455]
ENSG00000185272	-0.794569	0.000561883	0.0093864	RBM11	RNA binding motif protein 11 [Source:HGNC Symbol;Acc:HGNC:9897]
ENSG00000168765	-0.422445	0.00056398	0.00941382	GSTM4	glutathione S-transferase mu 4 [Source:HGNC Symbol;Acc:HGNC:4636]
ENSG00000145293	0.339974	0.000565533	0.00941687	ENOPH1	enolase-phosphatase 1 [Source:HGNC Symbol;Acc:HGNC:24599]
ENSG00000171812	-1.22186	0.000565124	0.00941687	COL8A2	collagen type VIII alpha 2 chain [Source:HGNC Symbol;Acc:HGNC:2216]
ENSG00000226328	0.697631	0.000564771	0.00941687	NUP50-DT	NUP50 divergent transcript [Source:HGNC Symbol;Acc:HGNC:50502]
ENSG00000167645	0.468173	0.000566481	0.00942506	YIF1B	Yip1 interacting factor homolog B, membrane trafficking protein [Source:HGNC Symbol;Acc:HGNC:30511]
ENSG00000174233	-0.788706	0.000567694	0.00943762	ADCY6	adenylate cyclase 6 [Source:HGNC Symbol;Acc:HGNC:237]
ENSG00000124172	0.354254	0.000568166	0.00943787	ATP5F1E	ATP synthase F1 subunit epsilon [Source:HGNC Symbol;Acc:HGNC:838]
ENSG00000029534	-1.06998	0.000572412	0.00949332	ANK1	ankyrin 1 [Source:HGNC Symbol;Acc:HGNC:492]
ENSG00000181690	0.569684	0.000572424	0.00949332	PLAG1	PLAG1 zinc finger [Source:HGNC Symbol;Acc:HGNC:9045]
ENSG00000175662	-0.356999	0.000572934	0.00949414	TOM1L2	target of myb1 like 2 membrane trafficking protein [Source:HGNC Symbol;Acc:HGNC:11984]
ENSG00000100982	-0.391625	0.000574084	0.00950381	PCIF1	PDX1 C-terminal inhibiting factor 1 [Source:HGNC Symbol;Acc:HGNC:16200]
ENSG00000112078	0.322504	0.000574439	0.00950381	KCTD20	potassium channel tetramerization domain containing 20 [Source:HGNC Symbol;Acc:HGNC:21052]
ENSG00000112297	-0.937275	0.00057521	0.00950895	CRYBG1	crystallin beta-gamma domain containing 1 [Source:HGNC Symbol;Acc:HGNC:356]
ENSG00000158792	0.327453	0.000575886	0.00951249	SPATA2L	spermatogenesis associated 2 like [Source:HGNC Symbol;Acc:HGNC:28393]
ENSG00000254995	-0.967859	0.000578546	0.00954879	STX16-NPEPL1	STX16-NPEPL1 readthrough (NMD candidate) [Source:HGNC Symbol;Acc:HGNC:41993]
ENSG00000196235	-0.293668	0.000580295	0.00956999	SUPT5H	SPT5 homolog, DSIF elongation factor subunit [Source:HGNC Symbol;Acc:HGNC:11469]
ENSG00000166845	0.512249	0.000580786	0.00957045	C18orf54	chromosome 18 open reading frame 54 [Source:HGNC Symbol;Acc:HGNC:13796]
ENSG00000105327	0.648665	0.000585505	0.0096405	BBC3	BCL2 binding component 3 [Source:HGNC Symbol;Acc:HGNC:17868]
ENSG00000072201	-0.526156	0.000588141	0.00966847	LNX1	ligand of numb-protein X 1 [Source:HGNC Symbol;Acc:HGNC:6657]
ENSG00000103415	0.464169	0.000588103	0.00966847	HMOX2	heme oxygenase 2 [Source:HGNC Symbol;Acc:HGNC:5014]
ENSG00000125534	-0.369036	0.000594905	0.00977188	PPDPF	pancreatic progenitor cell differentiation and proliferation factor [Source:HGNC Symbol;Acc:HGNC:16142]
ENSG00000085117	-0.968089	0.000596289	0.00978682	CD82	CD82 molecule [Source:HGNC Symbol;Acc:HGNC:6210]
ENSG00000198862	0.417229	0.000597247	0.00979475	LTN1	listerin E3 ubiquitin protein ligase 1 [Source:HGNC Symbol;Acc:HGNC:13082]
ENSG00000019144	-0.434461	0.00059773	0.00979488	PHLDB1	pleckstrin homology like domain family B member 1 [Source:HGNC Symbol;Acc:HGNC:23697]
ENSG00000095739	0.980147	0.000603791	0.00988635	BAMBI	BMP and activin membrane bound inhibitor [Source:HGNC Symbol;Acc:HGNC:30251]
ENSG00000069493	-0.900996	0.000604566	0.0098912	CLEC2D	C-type lectin domain family 2 member D [Source:HGNC Symbol;Acc:HGNC:14351]
ENSG00000171097	0.712938	0.000606291	0.00991157	KYAT1	kynurenine aminotransferase 1 [Source:HGNC Symbol;Acc:HGNC:1564]
ENSG00000089220	-0.3919	0.000607852	0.00992922	PEBP1	phosphatidylethanolamine binding protein 1 [Source:HGNC Symbol;Acc:HGNC:8630]
ENSG00000111846	-1.0544	0.000610346	0.00996207	GCNT2	glucosaminyl (N-acetyl) transferase 2 (I blood group) [Source:HGNC Symbol;Acc:HGNC:4204]
ENSG00000279300	1.2284	0.000611411	0.00997156	AC008761.3	TEC
ENSG00000161682	-0.738103	0.000612882	0.00998348	FAM171A2	family with sequence similarity 171 member A2 [Source:HGNC Symbol;Acc:HGNC:30480]
ENSG00000278356	-0.899466	0.00061311	0.00998348	AC005911.1	novel transcript
ENSG00000125730	-1.23052	0.000613895	0.00998838	C3	complement C3 [Source:HGNC Symbol;Acc:HGNC:1318]
ENSG00000188636	-0.400345	0.000616807	0.0100278	RTL6	retrotransposon Gag like 6 [Source:HGNC Symbol;Acc:HGNC:13343]
ENSG00000108590	0.569682	0.000618484	0.0100472	MED31	mediator complex subunit 31 [Source:HGNC Symbol;Acc:HGNC:24260]
ENSG00000088970	-0.606627	0.00062031	0.0100542	KIZ	kizuna centrosomal protein [Source:HGNC Symbol;Acc:HGNC:15865]
ENSG00000170439	-0.780801	0.000620768	0.0100542	METTL7B	methyltransferase like 7B [Source:HGNC Symbol;Acc:HGNC:28276]
ENSG00000179841	1.15543	0.000619815	0.0100542	AKAP5	A-kinase anchoring protein 5 [Source:HGNC Symbol;Acc:HGNC:375]
ENSG00000185345	-1.03302	0.000620865	0.0100542	PRKN	parkin RBR E3 ubiquitin protein ligase [Source:HGNC Symbol;Acc:HGNC:8607]
ENSG00000015475	-0.705667	0.000622327	0.0100621	BID	BH3 interacting domain death agonist [Source:HGNC Symbol;Acc:HGNC:1050]
ENSG00000129675	-0.63154	0.000622281	0.0100621	ARHGEF6	Rac/Cdc42 guanine nucleotide exchange factor 6 [Source:HGNC Symbol;Acc:HGNC:685]
ENSG00000100197	-0.485772	0.000626057	0.0101145	CYP2D6	cytochrome P450 family 2 subfamily D member 6 [Source:HGNC Symbol;Acc:HGNC:2625]
ENSG00000146859	0.383316	0.000628906	0.0101525	TMEM140	transmembrane protein 140 [Source:HGNC Symbol;Acc:HGNC:21870]
ENSG00000184319	0.610133	0.000633436	0.0102177	RPL23AP82	ribosomal protein L23a pseudogene 82 [Source:HGNC Symbol;Acc:HGNC:33730]
ENSG00000172465	-0.353229	0.000635467	0.0102424	TCEAL1	transcription elongation factor A like 1 [Source:HGNC Symbol;Acc:HGNC:11616]
ENSG00000135424	-0.963377	0.000637835	0.0102726	ITGA7	integrin subunit alpha 7 [Source:HGNC Symbol;Acc:HGNC:6143]
ENSG00000203880	-0.30404	0.000642226	0.0103352	PCMTD2	protein-L-isoaspartate (D-aspartate) O-methyltransferase domain containing 2 [Source:HGNC Symbol;Acc:HGNC:15882]
ENSG00000084444	-0.878748	0.000643338	0.010345	FAM234B	family with sequence similarity 234 member B [Source:HGNC Symbol;Acc:HGNC:29288]
ENSG00000196109	-0.705653	0.000646762	0.0103839	ZNF676	zinc finger protein 676 [Source:HGNC Symbol;Acc:HGNC:20429]
ENSG00000281398	0.658893	0.000646495	0.0103839	SNHG4	small nucleolar RNA host gene 4 [Source:HGNC Symbol;Acc:HGNC:32964]
ENSG00000160224	-1.22069	0.000647415	0.0103863	AIRE	autoimmune regulator [Source:HGNC Symbol;Acc:HGNC:360]
ENSG00000131051	0.185123	0.000649567	0.0104127	RBM39	RNA binding motif protein 39 [Source:HGNC Symbol;Acc:HGNC:15923]
ENSG00000147144	-0.526061	0.000651608	0.0104374	CCDC120	coiled-coil domain containing 120 [Source:HGNC Symbol;Acc:HGNC:28910]
ENSG00000087842	0.576867	0.000653317	0.0104404	PIR	pirin [Source:HGNC Symbol;Acc:HGNC:30048]
ENSG00000111196	0.406747	0.000652686	0.0104404	MAGOHB	mago homolog B, exon junction complex subunit [Source:HGNC Symbol;Acc:HGNC:25504]
ENSG00000198976	-1.21793	0.000653176	0.0104404	MIR429	microRNA 429 [Source:HGNC Symbol;Acc:HGNC:13784]
ENSG00000255690	-1.20012	0.00065475	0.0104552	TRIL	TLR4 interactor with leucine rich repeats [Source:HGNC Symbol;Acc:HGNC:22200]
ENSG00000143155	0.316683	0.000655551	0.0104599	TIPRL	TOR signaling pathway regulator [Source:HGNC Symbol;Acc:HGNC:30231]
ENSG00000165804	-0.633219	0.00065685	0.0104726	ZNF219	zinc finger protein 219 [Source:HGNC Symbol;Acc:HGNC:13011]
ENSG00000116852	-1.14381	0.00066227	0.0105427	KIF21B	kinesin family member 21B [Source:HGNC Symbol;Acc:HGNC:29442]
ENSG00000132535	-0.95098	0.000661945	0.0105427	DLG4	discs large MAGUK scaffold protein 4 [Source:HGNC Symbol;Acc:HGNC:2903]
ENSG00000213190	0.7332	0.000663235	0.0105499	MLLT11	MLLT11, transcription factor 7 cofactor [Source:HGNC Symbol;Acc:HGNC:16997]
ENSG00000105928	-1.02393	0.000667989	0.0106173	GSDME	gasdermin E [Source:HGNC Symbol;Acc:HGNC:2810]
ENSG00000156973	0.444601	0.000670034	0.0106311	PDE6D	phosphodiesterase 6D [Source:HGNC Symbol;Acc:HGNC:8788]
ENSG00000171109	0.423019	0.0006704	0.0106311	MFN1	mitofusin 1 [Source:HGNC Symbol;Acc:HGNC:18262]
ENSG00000277938	0.886634	0.000669468	0.0106311	AL035252.3	novel transcript
ENSG00000100360	-0.507276	0.000671506	0.0106323	IFT27	intraflagellar transport 27 [Source:HGNC Symbol;Acc:HGNC:18626]
ENSG00000135205	-0.955822	0.000671493	0.0106323	CCDC146	coiled-coil domain containing 146 [Source:HGNC Symbol;Acc:HGNC:29296]
ENSG00000279283	-1.11588	0.000672412	0.0106384	AC131009.4	novel transcript
ENSG00000135372	0.238661	0.000675044	0.0106474	NAT10	N-acetyltransferase 10 [Source:HGNC Symbol;Acc:HGNC:29830]
ENSG00000141497	-0.968824	0.000674644	0.0106474	ZMYND15	zinc finger MYND-type containing 15 [Source:HGNC Symbol;Acc:HGNC:20997]
ENSG00000275011	1.17836	0.000674343	0.0106474	AC129492.6	arachidonate 15-lipoxygenase, type B (ALOX15B) pseudogene
ENSG00000277511	-1.27169	0.000673717	0.0106474	AC116407.2	novel transcript
ENSG00000261026	0.964615	0.000675697	0.0106496	AC105046.1	novel transcript, overlapping to EGR3
ENSG00000187091	-0.790943	0.000676428	0.010653	PLCD1	phospholipase C delta 1 [Source:HGNC Symbol;Acc:HGNC:9060]
ENSG00000197363	-0.646426	0.000677315	0.0106588	ZNF517	zinc finger protein 517 [Source:HGNC Symbol;Acc:HGNC:27984]
ENSG00000181061	0.502064	0.00067909	0.0106705	HIGD1A	HIG1 hypoxia inducible domain family member 1A [Source:HGNC Symbol;Acc:HGNC:29527]
ENSG00000182256	-1.0451	0.000679093	0.0106705	GABRG3	gamma-aminobutyric acid type A receptor gamma3 subunit [Source:HGNC Symbol;Acc:HGNC:4088]
ENSG00000152749	0.469243	0.000679941	0.0106757	GPR180	G protein-coupled receptor 180 [Source:HGNC Symbol;Acc:HGNC:28899]
ENSG00000135506	-0.46522	0.000681311	0.0106891	OS9	OS9, endoplasmic reticulum lectin [Source:HGNC Symbol;Acc:HGNC:16994]
ENSG00000134531	-1.13095	0.00068214	0.0106939	EMP1	epithelial membrane protein 1 [Source:HGNC Symbol;Acc:HGNC:3333]
ENSG00000204852	-0.593076	0.000683749	0.010711	TCTN1	tectonic family member 1 [Source:HGNC Symbol;Acc:HGNC:26113]
ENSG00000153291	-0.48522	0.00068701	0.0107539	SLC25A27	solute carrier family 25 member 27 [Source:HGNC Symbol;Acc:HGNC:21065]
ENSG00000114770	0.439576	0.000688864	0.0107585	ABCC5	ATP binding cassette subfamily C member 5 [Source:HGNC Symbol;Acc:HGNC:56]
ENSG00000147065	-1.28674	0.000688562	0.0107585	MSN	moesin [Source:HGNC Symbol;Acc:HGNC:7373]
ENSG00000176049	-0.857058	0.000688029	0.0107585	JAKMIP2	janus kinase and microtubule interacting protein 2 [Source:HGNC Symbol;Acc:HGNC:29067]
ENSG00000247828	0.595578	0.000689933	0.010767	TMEM161B-AS1	TMEM161B antisense RNA 1 [Source:HGNC Symbol;Acc:HGNC:43839]
ENSG00000037474	0.326155	0.000690994	0.0107754	NSUN2	NOP2/Sun RNA methyltransferase family member 2 [Source:HGNC Symbol;Acc:HGNC:25994]
ENSG00000115762	0.521482	0.000694984	0.0108213	PLEKHB2	pleckstrin homology domain containing B2 [Source:HGNC Symbol;Acc:HGNC:19236]
ENSG00000269984	1.15571	0.000694674	0.0108213	AC078795.1	novel transcript, antisense to MYNN
ENSG00000139163	-0.513493	0.000702219	0.0109257	ETNK1	ethanolamine kinase 1 [Source:HGNC Symbol;Acc:HGNC:24649]
ENSG00000048540	-1.11344	0.000703383	0.0109273	LMO3	LIM domain only 3 [Source:HGNC Symbol;Acc:HGNC:6643]
ENSG00000272325	0.732198	0.000703167	0.0109273	NUDT3	nudix hydrolase 3 [Source:HGNC Symbol;Acc:HGNC:8050]
ENSG00000103089	-0.878548	0.000708513	0.0109723	FA2H	fatty acid 2-hydroxylase [Source:HGNC Symbol;Acc:HGNC:21197]
ENSG00000107175	-0.372211	0.000707161	0.0109723	CREB3	cAMP responsive element binding protein 3 [Source:HGNC Symbol;Acc:HGNC:2347]
ENSG00000173213	-0.839418	0.00070878	0.0109723	TUBB8P12	tubulin beta 8 pseudogene 12 [Source:HGNC Symbol;Acc:HGNC:24983]
ENSG00000241973	-0.244698	0.000708935	0.0109723	PI4KA	phosphatidylinositol 4-kinase alpha [Source:HGNC Symbol;Acc:HGNC:8983]
ENSG00000281131	1.08544	0.000707442	0.0109723	SCHLAP1	SWI/SNF complex antagonist associated with prostate cancer 1 [Source:HGNC Symbol;Acc:HGNC:48603]
ENSG00000115594	-1.18088	0.0007127	0.0110223	IL1R1	interleukin 1 receptor type 1 [Source:HGNC Symbol;Acc:HGNC:5993]
ENSG00000131650	0.682507	0.000713675	0.0110291	KREMEN2	kringle containing transmembrane protein 2 [Source:HGNC Symbol;Acc:HGNC:18797]
ENSG00000100439	-0.586604	0.000716306	0.0110615	ABHD4	abhydrolase domain containing 4 [Source:HGNC Symbol;Acc:HGNC:20154]
ENSG00000172915	0.595827	0.000719537	0.011103	NBEA	neurobeachin [Source:HGNC Symbol;Acc:HGNC:7648]
ENSG00000137877	-0.828208	0.000720812	0.0111144	SPTBN5	spectrin beta, non-erythrocytic 5 [Source:HGNC Symbol;Acc:HGNC:15680]
ENSG00000105855	-0.907854	0.000727001	0.0111931	ITGB8	integrin subunit beta 8 [Source:HGNC Symbol;Acc:HGNC:6163]
ENSG00000196591	0.287264	0.000726689	0.0111931	HDAC2	histone deacetylase 2 [Source:HGNC Symbol;Acc:HGNC:4853]
ENSG00000025434	0.562818	0.000728273	0.0112043	NR1H3	nuclear receptor subfamily 1 group H member 3 [Source:HGNC Symbol;Acc:HGNC:7966]
ENSG00000141198	-0.360794	0.000729129	0.0112091	TOM1L1	target of myb1 like 1 membrane trafficking protein [Source:HGNC Symbol;Acc:HGNC:11983]
ENSG00000078900	-1.19642	0.000731549	0.011238	TP73	tumor protein p73 [Source:HGNC Symbol;Acc:HGNC:12003]
ENSG00000149792	0.264678	0.000732227	0.01124	MRPL49	mitochondrial ribosomal protein L49 [Source:HGNC Symbol;Acc:HGNC:1176]
ENSG00000186583	0.541748	0.000739635	0.0113453	SPATC1	spermatogenesis and centriole associated 1 [Source:HGNC Symbol;Acc:HGNC:30510]
ENSG00000142178	1.14301	0.000741623	0.0113673	SIK1	salt inducible kinase 1 [Source:HGNC Symbol;Acc:HGNC:11142]
ENSG00000261456	-1.04169	0.000743447	0.0113868	TUBB8	tubulin beta 8 class VIII [Source:HGNC Symbol;Acc:HGNC:20773]
ENSG00000136051	-0.350774	0.000744279	0.0113911	WASHC4	WASH complex subunit 4 [Source:HGNC Symbol;Acc:HGNC:29174]
ENSG00000169446	0.35101	0.000746045	0.0114097	MMGT1	membrane magnesium transporter 1 [Source:HGNC Symbol;Acc:HGNC:28100]
ENSG00000176593	-0.664527	0.000748086	0.0114324	AC008969.1	uncharacterized LOC100128398 [Source:NCBI gene;Acc:100128398]
ENSG00000168071	-0.964268	0.000749377	0.0114437	CCDC88B	coiled-coil domain containing 88B [Source:HGNC Symbol;Acc:HGNC:26757]
ENSG00000087253	-1.16765	0.000751962	0.0114747	LPCAT2	lysophosphatidylcholine acyltransferase 2 [Source:HGNC Symbol;Acc:HGNC:26032]
ENSG00000130653	-0.606995	0.000754016	0.0114975	PNPLA7	patatin like phospholipase domain containing 7 [Source:HGNC Symbol;Acc:HGNC:24768]
ENSG00000004776	0.574637	0.000762426	0.0115915	HSPB6	heat shock protein family B (small) member 6 [Source:HGNC Symbol;Acc:HGNC:26511]
ENSG00000136161	-0.784573	0.000761734	0.0115915	RCBTB2	RCC1 and BTB domain containing protein 2 [Source:HGNC Symbol;Acc:HGNC:1914]
ENSG00000175115	-0.555503	0.00076182	0.0115915	PACS1	phosphofurin acidic cluster sorting protein 1 [Source:HGNC Symbol;Acc:HGNC:30032]
ENSG00000188868	-0.864336	0.000762404	0.0115915	ZNF563	zinc finger protein 563 [Source:HGNC Symbol;Acc:HGNC:30498]
ENSG00000105655	-0.334546	0.000769397	0.0116748	ISYNA1	inositol-3-phosphate synthase 1 [Source:HGNC Symbol;Acc:HGNC:29821]
ENSG00000125864	-0.763516	0.00077017	0.0116748	BFSP1	beaded filament structural protein 1 [Source:HGNC Symbol;Acc:HGNC:1040]
ENSG00000186088	-0.58754	0.000770096	0.0116748	GSAP	gamma-secretase activating protein [Source:HGNC Symbol;Acc:HGNC:28042]
ENSG00000189043	0.389325	0.000768834	0.0116748	NDUFA4	NDUFA4, mitochondrial complex associated [Source:HGNC Symbol;Acc:HGNC:7687]
ENSG00000174652	-0.425433	0.00077105	0.0116795	ZNF266	zinc finger protein 266 [Source:HGNC Symbol;Acc:HGNC:13059]
ENSG00000135090	0.804822	0.000775281	0.011735	TAOK3	TAO kinase 3 [Source:HGNC Symbol;Acc:HGNC:18133]
ENSG00000131620	-0.814245	0.000779245	0.0117864	ANO1	anoctamin 1 [Source:HGNC Symbol;Acc:HGNC:21625]
ENSG00000214655	-0.392164	0.000780674	0.0117993	ZSWIM8	zinc finger SWIM-type containing 8 [Source:HGNC Symbol;Acc:HGNC:23528]
ENSG00000123427	-0.637954	0.000783583	0.0118346	EEF1AKMT3	EEF1A lysine methyltransferase 3 [Source:HGNC Symbol;Acc:HGNC:24936]
ENSG00000091129	-1.15349	0.000785157	0.0118497	NRCAM	neuronal cell adhesion molecule [Source:HGNC Symbol;Acc:HGNC:7994]
ENSG00000102001	-1.24116	0.000793428	0.0119658	CACNA1F	calcium voltage-gated channel subunit alpha1 F [Source:HGNC Symbol;Acc:HGNC:1393]
ENSG00000170542	-1.1248	0.000795953	0.0119942	SERPINB9	serpin family B member 9 [Source:HGNC Symbol;Acc:HGNC:8955]
ENSG00000185088	0.360616	0.000796477	0.0119942	RPS27L	ribosomal protein S27 like [Source:HGNC Symbol;Acc:HGNC:18476]
ENSG00000154914	-0.757481	0.000800717	0.0120493	USP43	ubiquitin specific peptidase 43 [Source:HGNC Symbol;Acc:HGNC:20072]
ENSG00000110104	0.460685	0.000802143	0.0120532	CCDC86	coiled-coil domain containing 86 [Source:HGNC Symbol;Acc:HGNC:28359]
ENSG00000135503	-0.630053	0.000802081	0.0120532	ACVR1B	activin A receptor type 1B [Source:HGNC Symbol;Acc:HGNC:172]
ENSG00000254768	-0.993683	0.000802817	0.0120545	AC104009.1	novel transcript
ENSG00000267519	0.881695	0.000803775	0.0120601	AC020916.1	novel transcript
ENSG00000088832	0.348694	0.000806999	0.0120909	FKBP1A	FK506 binding protein 1A [Source:HGNC Symbol;Acc:HGNC:3711]
ENSG00000139190	-0.57496	0.000806615	0.0120909	VAMP1	vesicle associated membrane protein 1 [Source:HGNC Symbol;Acc:HGNC:12642]
ENSG00000133519	-0.89956	0.000808488	0.0121044	ZDHHC8P1	zinc finger DHHC-type containing 8 pseudogene 1 [Source:HGNC Symbol;Acc:HGNC:26461]
ENSG00000162909	-0.893811	0.000809312	0.012108	CAPN2	calpain 2 [Source:HGNC Symbol;Acc:HGNC:1479]
ENSG00000102034	-0.382665	0.000810666	0.0121195	ELF4	E74 like ETS transcription factor 4 [Source:HGNC Symbol;Acc:HGNC:3319]
ENSG00000173214	0.684716	0.000816392	0.0121962	MFSD4B	major facilitator superfamily domain containing 4B [Source:HGNC Symbol;Acc:HGNC:21053]
ENSG00000057294	-0.699386	0.000819692	0.0122278	PKP2	plakophilin 2 [Source:HGNC Symbol;Acc:HGNC:9024]
ENSG00000142512	1.11766	0.000819692	0.0122278	SIGLEC10	sialic acid binding Ig like lectin 10 [Source:HGNC Symbol;Acc:HGNC:15620]
ENSG00000116874	-0.492076	0.0008211	0.0122311	WARS2	tryptophanyl tRNA synthetase 2, mitochondrial [Source:HGNC Symbol;Acc:HGNC:12730]
ENSG00000187210	0.993311	0.00082061	0.0122311	GCNT1	glucosaminyl (N-acetyl) transferase 1, core 2 [Source:HGNC Symbol;Acc:HGNC:4203]
ENSG00000184908	-1.13098	0.000822335	0.0122407	CLCNKB	chloride voltage-gated channel Kb [Source:HGNC Symbol;Acc:HGNC:2027]
ENSG00000171847	-0.990266	0.000823626	0.0122511	FAM90A1	family with sequence similarity 90 member A1 [Source:HGNC Symbol;Acc:HGNC:25526]
ENSG00000009950	-1.0541	0.000826571	0.0122841	MLXIPL	MLX interacting protein like [Source:HGNC Symbol;Acc:HGNC:12744]
ENSG00000100106	-0.367918	0.000827737	0.0122841	TRIOBP	TRIO and F-actin binding protein [Source:HGNC Symbol;Acc:HGNC:17009]
ENSG00000111880	0.375871	0.000828227	0.0122841	RNGTT	RNA guanylyltransferase and 5'-phosphatase [Source:HGNC Symbol;Acc:HGNC:10073]
ENSG00000131069	-0.399187	0.000827982	0.0122841	ACSS2	acyl-CoA synthetase short chain family member 2 [Source:HGNC Symbol;Acc:HGNC:15814]
ENSG00000186591	0.375589	0.000830661	0.0123113	UBE2H	ubiquitin conjugating enzyme E2 H [Source:HGNC Symbol;Acc:HGNC:12484]
ENSG00000114491	0.405402	0.000831954	0.0123166	UMPS	uridine monophosphate synthetase [Source:HGNC Symbol;Acc:HGNC:12563]
ENSG00000145321	-1.26646	0.000832811	0.0123166	GC	GC, vitamin D binding protein [Source:HGNC Symbol;Acc:HGNC:4187]
ENSG00000169020	0.576939	0.000832519	0.0123166	ATP5ME	ATP synthase membrane subunit e [Source:HGNC Symbol;Acc:HGNC:846]
ENSG00000111605	-0.421305	0.000833627	0.0123199	CPSF6	cleavage and polyadenylation specific factor 6 [Source:HGNC Symbol;Acc:HGNC:13871]
ENSG00000130203	-1.25583	0.000836529	0.0123539	APOE	apolipoprotein E [Source:HGNC Symbol;Acc:HGNC:613]
ENSG00000174080	-0.570929	0.00084414	0.0124574	CTSF	cathepsin F [Source:HGNC Symbol;Acc:HGNC:2531]
ENSG00000021776	0.300357	0.000848933	0.0125144	AQR	aquarius intron-binding spliceosomal factor [Source:HGNC Symbol;Acc:HGNC:29513]
ENSG00000101182	0.364855	0.000850428	0.0125144	PSMA7	proteasome subunit alpha 7 [Source:HGNC Symbol;Acc:HGNC:9536]
ENSG00000121060	-0.375807	0.000850099	0.0125144	TRIM25	tripartite motif containing 25 [Source:HGNC Symbol;Acc:HGNC:12932]
ENSG00000186501	-0.344794	0.000849399	0.0125144	TMEM222	transmembrane protein 222 [Source:HGNC Symbol;Acc:HGNC:25363]
ENSG00000047346	-0.369307	0.00085398	0.0125577	FAM214A	family with sequence similarity 214 member A [Source:HGNC Symbol;Acc:HGNC:25609]
ENSG00000204385	0.75957	0.000854844	0.0125615	SLC44A4	solute carrier family 44 member 4 [Source:HGNC Symbol;Acc:HGNC:13941]
ENSG00000164176	1.01296	0.000859096	0.012606	EDIL3	EGF like repeats and discoidin domains 3 [Source:HGNC Symbol;Acc:HGNC:3173]
ENSG00000164983	-0.395846	0.000858591	0.012606	TMEM65	transmembrane protein 65 [Source:HGNC Symbol;Acc:HGNC:25203]
ENSG00000103196	-0.800492	0.000862309	0.0126441	CRISPLD2	cysteine rich secretory protein LCCL domain containing 2 [Source:HGNC Symbol;Acc:HGNC:25248]
ENSG00000069431	-1.24434	0.000867729	0.0127146	ABCC9	ATP binding cassette subfamily C member 9 [Source:HGNC Symbol;Acc:HGNC:60]
ENSG00000151065	-0.580224	0.000869764	0.0127353	DCP1B	decapping mRNA 1B [Source:HGNC Symbol;Acc:HGNC:24451]
ENSG00000122873	0.372242	0.000872298	0.0127634	CISD1	CDGSH iron sulfur domain 1 [Source:HGNC Symbol;Acc:HGNC:30880]
ENSG00000173846	0.595412	0.000874281	0.0127833	PLK3	polo like kinase 3 [Source:HGNC Symbol;Acc:HGNC:2154]
ENSG00000162461	-0.841208	0.000876643	0.0128088	SLC25A34	solute carrier family 25 member 34 [Source:HGNC Symbol;Acc:HGNC:27653]
ENSG00000087274	-0.257995	0.000878464	0.0128263	ADD1	adducin 1 [Source:HGNC Symbol;Acc:HGNC:243]
ENSG00000165591	-0.740782	0.000881461	0.012861	FAAH2	fatty acid amide hydrolase 2 [Source:HGNC Symbol;Acc:HGNC:26440]
ENSG00000159199	0.40203	0.000885872	0.0129162	ATP5MC1	ATP synthase membrane subunit c locus 1 [Source:HGNC Symbol;Acc:HGNC:841]
ENSG00000107566	0.333173	0.000896127	0.0130473	ERLIN1	ER lipid raft associated 1 [Source:HGNC Symbol;Acc:HGNC:16947]
ENSG00000168439	0.399239	0.000895837	0.0130473	STIP1	stress induced phosphoprotein 1 [Source:HGNC Symbol;Acc:HGNC:11387]
ENSG00000257218	-0.439468	0.000898597	0.013074	GATC	glutamyl-tRNA amidotransferase subunit C [Source:HGNC Symbol;Acc:HGNC:25068]
ENSG00000122912	-0.488067	0.000899892	0.0130805	SLC25A16	solute carrier family 25 member 16 [Source:HGNC Symbol;Acc:HGNC:10986]
ENSG00000187535	-0.460374	0.000900309	0.0130805	IFT140	intraflagellar transport 140 [Source:HGNC Symbol;Acc:HGNC:29077]
ENSG00000197142	-1.09179	0.000901971	0.0130954	ACSL5	acyl-CoA synthetase long chain family member 5 [Source:HGNC Symbol;Acc:HGNC:16526]
ENSG00000152778	-0.803624	0.000904648	0.013125	IFIT5	interferon induced protein with tetratricopeptide repeats 5 [Source:HGNC Symbol;Acc:HGNC:13328]
ENSG00000188167	1.10626	0.00090887	0.013177	TMPPE	transmembrane protein with metallophosphoesterase domain [Source:HGNC Symbol;Acc:HGNC:33865]
ENSG00000106367	0.545536	0.000913584	0.0132361	AP1S1	adaptor related protein complex 1 subunit sigma 1 [Source:HGNC Symbol;Acc:HGNC:559]
ENSG00000214826	-0.5886	0.000916909	0.0132749	DDX12P	DEAD/H-box helicase 12, pseudogene [Source:HGNC Symbol;Acc:HGNC:2737]
ENSG00000196656	-0.909396	0.00091878	0.0132909	AC004057.1	ribosomal protein S26 (RPS26) pseudogene
ENSG00000278023	0.56935	0.000919301	0.0132909	RDM1	RAD52 motif containing 1 [Source:HGNC Symbol;Acc:HGNC:19950]
ENSG00000135605	-0.778851	0.000922378	0.013326	TEC	tec protein tyrosine kinase [Source:HGNC Symbol;Acc:HGNC:11719]
ENSG00000145734	0.523475	0.000924763	0.0133511	BDP1	B double prime 1, subunit of RNA polymerase III transcription initiation factor IIIB [Source:HGNC Symbol;Acc:HGNC:13652]
ENSG00000277007	0.878359	0.000939239	0.0135507	AC096642.1	novel transcript
ENSG00000171729	-0.683818	0.000940256	0.0135558	TMEM51	transmembrane protein 51 [Source:HGNC Symbol;Acc:HGNC:25488]
ENSG00000147862	-0.820929	0.000953897	0.0137429	NFIB	nuclear factor I B [Source:HGNC Symbol;Acc:HGNC:7785]
ENSG00000128298	-0.548932	0.000955749	0.0137504	BAIAP2L2	BAI1 associated protein 2 like 2 [Source:HGNC Symbol;Acc:HGNC:26203]
ENSG00000272316	-0.587193	0.000955186	0.0137504	AL021368.2	novel transcript
ENSG00000263272	-0.695675	0.000960376	0.0138073	AC004148.2	novel transcript, antisense to RPAIN
ENSG00000114315	-0.540881	0.000961961	0.0138205	HES1	hes family bHLH transcription factor 1 [Source:HGNC Symbol;Acc:HGNC:5192]
ENSG00000085276	0.962873	0.000963357	0.0138213	MECOM	MDS1 and EVI1 complex locus [Source:HGNC Symbol;Acc:HGNC:3498]
ENSG00000282851	-1.05536	0.000962767	0.0138213	BISPR	BST2 interferon stimulated positive regulator [Source:HGNC Symbol;Acc:HGNC:51290]
ENSG00000010704	-1.06979	0.000967357	0.013869	HFE	homeostatic iron regulator [Source:HGNC Symbol;Acc:HGNC:4886]
ENSG00000198046	-0.922103	0.00096836	0.0138738	ZNF667	zinc finger protein 667 [Source:HGNC Symbol;Acc:HGNC:28854]
ENSG00000102316	-0.329869	0.0009721	0.0139177	MAGED2	MAGE family member D2 [Source:HGNC Symbol;Acc:HGNC:16353]
ENSG00000183833	-0.550627	0.000973344	0.0139258	MAATS1	MYCBP associated and testis expressed 1 [Source:HGNC Symbol;Acc:HGNC:24010]
ENSG00000005469	-0.857954	0.000974923	0.0139388	CROT	carnitine O-octanoyltransferase [Source:HGNC Symbol;Acc:HGNC:2366]
ENSG00000139197	-0.491206	0.000976384	0.0139421	PEX5	peroxisomal biogenesis factor 5 [Source:HGNC Symbol;Acc:HGNC:9719]
ENSG00000165416	0.284785	0.000976506	0.0139421	SUGT1	SGT1 homolog, MIS12 kinetochore complex assembly cochaperone [Source:HGNC Symbol;Acc:HGNC:16987]
ENSG00000068650	-0.907245	0.000980001	0.013976	ATP11A	ATPase phospholipid transporting 11A [Source:HGNC Symbol;Acc:HGNC:13552]
ENSG00000156076	1.12953	0.00098024	0.013976	WIF1	WNT inhibitory factor 1 [Source:HGNC Symbol;Acc:HGNC:18081]
ENSG00000198246	-0.823994	0.000982581	0.0139997	SLC29A3	solute carrier family 29 member 3 [Source:HGNC Symbol;Acc:HGNC:23096]
ENSG00000150991	-0.668168	0.000991632	0.014119	UBC	ubiquitin C [Source:HGNC Symbol;Acc:HGNC:12468]
ENSG00000015133	-0.527932	0.000992502	0.0141216	CCDC88C	coiled-coil domain containing 88C [Source:HGNC Symbol;Acc:HGNC:19967]
ENSG00000204682	0.874654	0.000994367	0.0141384	CASC10	cancer susceptibility 10 [Source:HGNC Symbol;Acc:HGNC:31448]
ENSG00000187889	-0.884276	0.000995853	0.0141498	FYB2	FYN binding protein 2 [Source:HGNC Symbol;Acc:HGNC:27295]
ENSG00000120093	-0.709196	0.000998038	0.014171	HOXB3	homeobox B3 [Source:HGNC Symbol;Acc:HGNC:5114]
ENSG00000274461	0.763437	0.00100253	0.014225	AL391425.1	novel transcript
ENSG00000109083	-0.362138	0.00100498	0.01425	IFT20	intraflagellar transport 20 [Source:HGNC Symbol;Acc:HGNC:30989]
ENSG00000111667	-0.419912	0.00100607	0.0142557	USP5	ubiquitin specific peptidase 5 [Source:HGNC Symbol;Acc:HGNC:12628]
ENSG00000105443	-0.366739	0.00100706	0.01426	CYTH2	cytohesin 2 [Source:HGNC Symbol;Acc:HGNC:9502]
ENSG00000111203	-0.539513	0.00100879	0.0142745	ITFG2	integrin alpha FG-GAP repeat containing 2 [Source:HGNC Symbol;Acc:HGNC:30879]
ENSG00000175198	-0.466884	0.00101004	0.0142825	PCCA	propionyl-CoA carboxylase subunit alpha [Source:HGNC Symbol;Acc:HGNC:8653]
ENSG00000111615	-0.365784	0.00101678	0.0143679	KRR1	KRR1, small subunit processome component homolog [Source:HGNC Symbol;Acc:HGNC:5176]
ENSG00000087076	-0.695041	0.00102328	0.0144401	HSD17B14	hydroxysteroid 17-beta dehydrogenase 14 [Source:HGNC Symbol;Acc:HGNC:23238]
ENSG00000197586	-0.342194	0.00102288	0.0144401	ENTPD6	ectonucleoside triphosphate diphosphohydrolase 6 (putative) [Source:HGNC Symbol;Acc:HGNC:3368]
ENSG00000110801	-0.515694	0.00102473	0.0144506	PSMD9	proteasome 26S subunit, non-ATPase 9 [Source:HGNC Symbol;Acc:HGNC:9567]
ENSG00000113328	-0.387807	0.0010277	0.0144727	CCNG1	cyclin G1 [Source:HGNC Symbol;Acc:HGNC:1592]
ENSG00000133028	0.316692	0.00102735	0.0144727	SCO1	SCO1, cytochrome c oxidase assembly protein [Source:HGNC Symbol;Acc:HGNC:10603]
ENSG00000115226	-1.1345	0.00102905	0.0144818	FNDC4	fibronectin type III domain containing 4 [Source:HGNC Symbol;Acc:HGNC:20239]
ENSG00000069399	-0.450121	0.00103051	0.0144906	BCL3	B cell CLL/lymphoma 3 [Source:HGNC Symbol;Acc:HGNC:998]
ENSG00000205189	0.640199	0.00103159	0.0144906	ZBTB10	zinc finger and BTB domain containing 10 [Source:HGNC Symbol;Acc:HGNC:30953]
ENSG00000255980	1.13466	0.00103178	0.0144906	AP000439.3	uncharacterized LOC102724265 [Source:NCBI gene;Acc:102724265]
ENSG00000114268	0.879053	0.00104049	0.014603	PFKFB4	6-phosphofructo-2-kinase/fructose-2,6-biphosphatase 4 [Source:HGNC Symbol;Acc:HGNC:8875]
ENSG00000050426	-0.507268	0.0010418	0.0146115	LETMD1	LETM1 domain containing 1 [Source:HGNC Symbol;Acc:HGNC:24241]
ENSG00000074855	-0.300406	0.00104264	0.0146133	ANO8	anoctamin 8 [Source:HGNC Symbol;Acc:HGNC:29329]
ENSG00000145014	-0.739294	0.00104573	0.0146466	TMEM44	transmembrane protein 44 [Source:HGNC Symbol;Acc:HGNC:25120]
ENSG00000166197	0.340467	0.00104882	0.0146799	NOLC1	nucleolar and coiled-body phosphoprotein 1 [Source:HGNC Symbol;Acc:HGNC:15608]
ENSG00000131409	-1.16049	0.00105146	0.014697	LRRC4B	leucine rich repeat containing 4B [Source:HGNC Symbol;Acc:HGNC:25042]
ENSG00000198626	-0.869708	0.00105143	0.014697	RYR2	ryanodine receptor 2 [Source:HGNC Symbol;Acc:HGNC:10484]
ENSG00000128283	-0.850132	0.00105466	0.0147316	CDC42EP1	CDC42 effector protein 1 [Source:HGNC Symbol;Acc:HGNC:17014]
ENSG00000033050	0.456681	0.00106284	0.0148359	ABCF2	ATP binding cassette subfamily F member 2 [Source:HGNC Symbol;Acc:HGNC:71]
ENSG00000111206	-0.589514	0.00106587	0.0148682	FOXM1	forkhead box M1 [Source:HGNC Symbol;Acc:HGNC:3818]
ENSG00000160803	0.285471	0.0010681	0.0148691	UBQLN4	ubiquilin 4 [Source:HGNC Symbol;Acc:HGNC:1237]
ENSG00000169668	1.06783	0.00106748	0.0148691	BCRP2	breakpoint cluster region pseudogene 2 [Source:HGNC Symbol;Acc:HGNC:1015]
ENSG00000205089	-1.11383	0.00106669	0.0148691	CCNI2	cyclin I family member 2 [Source:HGNC Symbol;Acc:HGNC:33869]
ENSG00000113645	-0.491501	0.00107078	0.0148763	WWC1	WW and C2 domain containing 1 [Source:HGNC Symbol;Acc:HGNC:29435]
ENSG00000122176	-1.14712	0.00107017	0.0148763	FMOD	fibromodulin [Source:HGNC Symbol;Acc:HGNC:3774]
ENSG00000272070	-1.05082	0.00107014	0.0148763	AC005618.1	novel transcript
ENSG00000005889	0.440386	0.0010731	0.0148778	ZFX	zinc finger protein X-linked [Source:HGNC Symbol;Acc:HGNC:12869]
ENSG00000105426	-0.678617	0.00107377	0.0148778	PTPRS	protein tyrosine phosphatase, receptor type S [Source:HGNC Symbol;Acc:HGNC:9681]
ENSG00000131711	1.09273	0.00107323	0.0148778	MAP1B	microtubule associated protein 1B [Source:HGNC Symbol;Acc:HGNC:6836]
ENSG00000257225	1.17442	0.00107252	0.0148778	AC079601.1	novel transcript, antisense to PRICKLE1
ENSG00000196449	0.685338	0.00107472	0.014881	YRDC	yrdC N6-threonylcarbamoyltransferase domain containing [Source:HGNC Symbol;Acc:HGNC:28905]
ENSG00000170396	0.866323	0.00108148	0.0149644	ZNF804A	zinc finger protein 804A [Source:HGNC Symbol;Acc:HGNC:21711]
ENSG00000050030	-1.13791	0.00108308	0.0149765	NEXMIF	neurite extension and migration factor [Source:HGNC Symbol;Acc:HGNC:29433]
ENSG00000134962	-0.858212	0.00108536	0.014998	KLB	klotho beta [Source:HGNC Symbol;Acc:HGNC:15527]
ENSG00000265158	-0.838904	0.00108809	0.0150257	LRRC37A7P	leucine rich repeat containing 37 member A7, pseudogene [Source:HGNC Symbol;Acc:HGNC:43792]
ENSG00000129038	-0.625815	0.00109031	0.0150362	LOXL1	lysyl oxidase like 1 [Source:HGNC Symbol;Acc:HGNC:6665]
ENSG00000177098	-1.18755	0.0010896	0.0150362	SCN4B	sodium voltage-gated channel beta subunit 4 [Source:HGNC Symbol;Acc:HGNC:10592]
ENSG00000021826	1.00585	0.00109658	0.0150691	CPS1	carbamoyl-phosphate synthase 1 [Source:HGNC Symbol;Acc:HGNC:2323]
ENSG00000058866	1.13346	0.00109655	0.0150691	DGKG	diacylglycerol kinase gamma [Source:HGNC Symbol;Acc:HGNC:2853]
ENSG00000121749	-0.49618	0.00109494	0.0150691	TBC1D15	TBC1 domain family member 15 [Source:HGNC Symbol;Acc:HGNC:25694]
ENSG00000137959	-1.16551	0.00109708	0.0150691	IFI44L	interferon induced protein 44 like [Source:HGNC Symbol;Acc:HGNC:17817]
ENSG00000162782	-0.726616	0.00109599	0.0150691	TDRD5	tudor domain containing 5 [Source:HGNC Symbol;Acc:HGNC:20614]
ENSG00000174917	0.32847	0.00109511	0.0150691	C19orf70	chromosome 19 open reading frame 70 [Source:HGNC Symbol;Acc:HGNC:33702]
ENSG00000245750	-0.632917	0.00110224	0.0151299	DRAIC	downregulated RNA in cancer, inhibitor of cell invasion and migration [Source:HGNC Symbol;Acc:HGNC:27082]
ENSG00000129521	-1.19805	0.00110481	0.0151551	EGLN3	egl-9 family hypoxia inducible factor 3 [Source:HGNC Symbol;Acc:HGNC:14661]
ENSG00000250412	0.929757	0.00110737	0.0151802	KLHL2P1	kelch like family member 2 pseudogene 1 [Source:HGNC Symbol;Acc:HGNC:44046]
ENSG00000166734	-0.300145	0.00110894	0.0151915	CASC4	cancer susceptibility 4 [Source:HGNC Symbol;Acc:HGNC:24892]
ENSG00000232006	-0.90917	0.00111294	0.0152363	AC005537.1	novel transcript
ENSG00000152270	0.493798	0.00111411	0.0152422	PDE3B	phosphodiesterase 3B [Source:HGNC Symbol;Acc:HGNC:8779]
ENSG00000101361	0.293339	0.00111942	0.0152909	NOP56	NOP56 ribonucleoprotein [Source:HGNC Symbol;Acc:HGNC:15911]
ENSG00000110237	-0.820435	0.0011199	0.0152909	ARHGEF17	Rho guanine nucleotide exchange factor 17 [Source:HGNC Symbol;Acc:HGNC:21726]
ENSG00000213600	-1.14478	0.0011186	0.0152909	U73169.1	novel transcript, sense intronic to GNAI2
ENSG00000174473	-0.911772	0.0011232	0.0153259	GALNTL6	polypeptide N-acetylgalactosaminyltransferase like 6 [Source:HGNC Symbol;Acc:HGNC:33844]
ENSG00000265790	0.892271	0.00112482	0.0153378	RNASEH1P1	ribonuclease H1 pseudogene 1 [Source:HGNC Symbol;Acc:HGNC:10049]
ENSG00000147041	-1.11798	0.00112714	0.0153593	SYTL5	synaptotagmin like 5 [Source:HGNC Symbol;Acc:HGNC:15589]
ENSG00000137171	-0.441908	0.00113019	0.0153908	KLC4	kinesin light chain 4 [Source:HGNC Symbol;Acc:HGNC:21624]
ENSG00000089154	-0.456419	0.00113107	0.0153925	GCN1	GCN1, eIF2 alpha kinase activator homolog [Source:HGNC Symbol;Acc:HGNC:4199]
ENSG00000160145	-0.908545	0.00113366	0.0154176	KALRN	kalirin RhoGEF kinase [Source:HGNC Symbol;Acc:HGNC:4814]
ENSG00000128512	0.93766	0.00114087	0.0155055	DOCK4	dedicator of cytokinesis 4 [Source:HGNC Symbol;Acc:HGNC:19192]
ENSG00000166595	0.329922	0.00114331	0.0155134	CIAO2B	cytosolic iron-sulfur assembly component 2B [Source:HGNC Symbol;Acc:HGNC:24261]
ENSG00000185010	-0.803412	0.00114371	0.0155134	F8	coagulation factor VIII [Source:HGNC Symbol;Acc:HGNC:3546]
ENSG00000232445	-0.596736	0.00114369	0.0155134	AC006329.1	novel transcript
ENSG00000215241	-0.845397	0.00114456	0.0155147	LINC02449	long intergenic non-protein coding RNA 2449 [Source:HGNC Symbol;Acc:HGNC:53381]
ENSG00000128626	0.37738	0.00115608	0.0156529	MRPS12	mitochondrial ribosomal protein S12 [Source:HGNC Symbol;Acc:HGNC:10380]
ENSG00000130762	-0.789152	0.00115627	0.0156529	ARHGEF16	Rho guanine nucleotide exchange factor 16 [Source:HGNC Symbol;Acc:HGNC:15515]
ENSG00000181804	-1.1764	0.0011582	0.0156688	SLC9A9	solute carrier family 9 member A9 [Source:HGNC Symbol;Acc:HGNC:20653]
ENSG00000009694	0.821493	0.001159	0.0156693	TENM1	teneurin transmembrane protein 1 [Source:HGNC Symbol;Acc:HGNC:8117]
ENSG00000143258	-0.345536	0.00116178	0.0156966	USP21	ubiquitin specific peptidase 21 [Source:HGNC Symbol;Acc:HGNC:12620]
ENSG00000100075	-0.309147	0.00116481	0.0157272	SLC25A1	solute carrier family 25 member 1 [Source:HGNC Symbol;Acc:HGNC:10979]
ENSG00000099957	1.11768	0.00116779	0.0157468	P2RX6	purinergic receptor P2X 6 [Source:HGNC Symbol;Acc:HGNC:8538]
ENSG00000104331	0.383027	0.00116715	0.0157468	IMPAD1	inositol monophosphatase domain containing 1 [Source:HGNC Symbol;Acc:HGNC:26019]
ENSG00000131941	0.670361	0.00117373	0.0158166	RHPN2	rhophilin Rho GTPase binding protein 2 [Source:HGNC Symbol;Acc:HGNC:19974]
ENSG00000067048	0.388063	0.00117993	0.0158897	DDX3Y	DEAD-box helicase 3 Y-linked [Source:HGNC Symbol;Acc:HGNC:2699]
ENSG00000152413	0.484624	0.00118173	0.0159036	HOMER1	homer scaffold protein 1 [Source:HGNC Symbol;Acc:HGNC:17512]
ENSG00000105251	-1.19429	0.00118336	0.0159152	SHD	Src homology 2 domain containing transforming protein D [Source:HGNC Symbol;Acc:HGNC:30633]
ENSG00000177728	-0.220598	0.00119009	0.0159952	TMEM94	transmembrane protein 94 [Source:HGNC Symbol;Acc:HGNC:28983]
ENSG00000003147	-0.42698	0.00119483	0.0160277	ICA1	islet cell autoantigen 1 [Source:HGNC Symbol;Acc:HGNC:5343]
ENSG00000081913	-0.696192	0.00119347	0.0160277	PHLPP1	PH domain and leucine rich repeat protein phosphatase 1 [Source:HGNC Symbol;Acc:HGNC:20610]
ENSG00000184787	0.36221	0.00119477	0.0160277	UBE2G2	ubiquitin conjugating enzyme E2 G2 [Source:HGNC Symbol;Acc:HGNC:12483]
ENSG00000120328	-0.869111	0.00119652	0.0160295	PCDHB12	protocadherin beta 12 [Source:HGNC Symbol;Acc:HGNC:8683]
ENSG00000163235	-1.07685	0.00119652	0.0160295	TGFA	transforming growth factor alpha [Source:HGNC Symbol;Acc:HGNC:11765]
ENSG00000079335	0.401429	0.00119767	0.0160344	CDC14A	cell division cycle 14A [Source:HGNC Symbol;Acc:HGNC:1718]
ENSG00000204311	-0.797916	0.00121283	0.0162163	PJVK	pejvakin [Source:HGNC Symbol;Acc:HGNC:29502]
ENSG00000272129	-1.03381	0.0012125	0.0162163	AL359715.3	novel transcript
ENSG00000100154	-0.514042	0.00121681	0.016259	TTC28	tetratricopeptide repeat domain 28 [Source:HGNC Symbol;Acc:HGNC:29179]
ENSG00000105518	0.446418	0.00121984	0.0162819	TMEM205	transmembrane protein 205 [Source:HGNC Symbol;Acc:HGNC:29631]
ENSG00000116209	-0.243221	0.00122068	0.0162819	TMEM59	transmembrane protein 59 [Source:HGNC Symbol;Acc:HGNC:1239]
ENSG00000149564	-0.789573	0.00122089	0.0162819	ESAM	endothelial cell adhesion molecule [Source:HGNC Symbol;Acc:HGNC:17474]
ENSG00000232680	-1.1926	0.00122665	0.0163482	AC002511.1	novel transcript
ENSG00000161791	-0.788281	0.00123412	0.0164371	FMNL3	formin like 3 [Source:HGNC Symbol;Acc:HGNC:23698]
ENSG00000109332	0.27651	0.00123956	0.0164942	UBE2D3	ubiquitin conjugating enzyme E2 D3 [Source:HGNC Symbol;Acc:HGNC:12476]
ENSG00000128394	-0.685624	0.00124	0.0164942	APOBEC3F	apolipoprotein B mRNA editing enzyme catalytic subunit 3F [Source:HGNC Symbol;Acc:HGNC:17356]
ENSG00000197961	0.347033	0.00124105	0.0164975	ZNF121	zinc finger protein 121 [Source:HGNC Symbol;Acc:HGNC:12904]
ENSG00000108479	-0.507848	0.00124872	0.0165888	GALK1	galactokinase 1 [Source:HGNC Symbol;Acc:HGNC:4118]
ENSG00000182218	-1.18916	0.00125142	0.0166139	HHIPL1	HHIP like 1 [Source:HGNC Symbol;Acc:HGNC:19710]
ENSG00000138399	0.56273	0.00125577	0.0166396	FASTKD1	FAST kinase domains 1 [Source:HGNC Symbol;Acc:HGNC:26150]
ENSG00000142273	-0.60957	0.00125537	0.0166396	CBLC	Cbl proto-oncogene C [Source:HGNC Symbol;Acc:HGNC:15961]
ENSG00000168772	-0.77	0.00125483	0.0166396	CXXC4	CXXC finger protein 4 [Source:HGNC Symbol;Acc:HGNC:24593]
ENSG00000172292	0.579212	0.00125692	0.0166441	CERS6	ceramide synthase 6 [Source:HGNC Symbol;Acc:HGNC:23826]
ENSG00000152049	-1.19942	0.00126302	0.0167141	KCNE4	potassium voltage-gated channel subfamily E regulatory subunit 4 [Source:HGNC Symbol;Acc:HGNC:6244]
ENSG00000164796	1.07559	0.00126477	0.0167266	CSMD3	CUB and Sushi multiple domains 3 [Source:HGNC Symbol;Acc:HGNC:19291]
ENSG00000196923	0.463954	0.0012667	0.0167414	PDLIM7	PDZ and LIM domain 7 [Source:HGNC Symbol;Acc:HGNC:22958]
ENSG00000154447	-0.719618	0.00127535	0.0168449	SH3RF1	SH3 domain containing ring finger 1 [Source:HGNC Symbol;Acc:HGNC:17650]
ENSG00000116574	1.08644	0.00127632	0.0168469	RHOU	ras homolog family member U [Source:HGNC Symbol;Acc:HGNC:17794]
ENSG00000065534	-0.911666	0.00127803	0.0168521	MYLK	myosin light chain kinase [Source:HGNC Symbol;Acc:HGNC:7590]
ENSG00000073614	-0.3953	0.00127834	0.0168521	KDM5A	lysine demethylase 5A [Source:HGNC Symbol;Acc:HGNC:9886]
ENSG00000134901	0.539344	0.00129025	0.0169957	KDELC1	KDEL motif containing 1 [Source:HGNC Symbol;Acc:HGNC:19350]
ENSG00000159459	0.294579	0.00129089	0.0169957	UBR1	ubiquitin protein ligase E3 component n-recognin 1 [Source:HGNC Symbol;Acc:HGNC:16808]
ENSG00000221890	-0.577178	0.00129749	0.0170718	NPTXR	neuronal pentraxin receptor [Source:HGNC Symbol;Acc:HGNC:7954]
ENSG00000179532	0.460907	0.00129969	0.0170897	DNHD1	dynein heavy chain domain 1 [Source:HGNC Symbol;Acc:HGNC:26532]
ENSG00000182162	-1.18915	0.00130197	0.0171089	P2RY8	P2Y receptor family member 8 [Source:HGNC Symbol;Acc:HGNC:15524]
ENSG00000242732	-1.16518	0.00130294	0.0171107	RTL5	retrotransposon Gag like 5 [Source:HGNC Symbol;Acc:HGNC:29430]
ENSG00000132434	-0.568937	0.00130416	0.0171158	LANCL2	LanC like 2 [Source:HGNC Symbol;Acc:HGNC:6509]
ENSG00000114446	0.563776	0.00130738	0.0171472	IFT57	intraflagellar transport 57 [Source:HGNC Symbol;Acc:HGNC:17367]
ENSG00000125458	0.333775	0.00131492	0.0172132	NT5C	5', 3'-nucleotidase, cytosolic [Source:HGNC Symbol;Acc:HGNC:17144]
ENSG00000139266	-0.387005	0.00131456	0.0172132	MARCH9	membrane associated ring-CH-type finger 9 [Source:HGNC Symbol;Acc:HGNC:25139]
ENSG00000213465	0.468111	0.00131478	0.0172132	ARL2	ADP ribosylation factor like GTPase 2 [Source:HGNC Symbol;Acc:HGNC:693]
ENSG00000116171	-0.352965	0.00131734	0.017234	SCP2	sterol carrier protein 2 [Source:HGNC Symbol;Acc:HGNC:10606]
ENSG00000063046	-0.494965	0.00131879	0.0172421	EIF4B	eukaryotic translation initiation factor 4B [Source:HGNC Symbol;Acc:HGNC:3285]
ENSG00000122779	-0.460851	0.00132429	0.017303	TRIM24	tripartite motif containing 24 [Source:HGNC Symbol;Acc:HGNC:11812]
ENSG00000261408	-0.734036	0.00132709	0.0173287	TEN1-CDK3	TEN1-CDK3 readthrough (NMD candidate) [Source:HGNC Symbol;Acc:HGNC:44420]
ENSG00000136997	0.684358	0.00132988	0.0173541	MYC	MYC proto-oncogene, bHLH transcription factor [Source:HGNC Symbol;Acc:HGNC:7553]
ENSG00000100599	-1.20045	0.00133178	0.0173679	RIN3	Ras and Rab interactor 3 [Source:HGNC Symbol;Acc:HGNC:18751]
ENSG00000205710	0.723769	0.00133321	0.0173755	C17orf107	chromosome 17 open reading frame 107 [Source:HGNC Symbol;Acc:HGNC:37238]
ENSG00000168924	0.250488	0.00133435	0.0173794	LETM1	leucine zipper and EF-hand containing transmembrane protein 1 [Source:HGNC Symbol;Acc:HGNC:6556]
ENSG00000141956	0.363509	0.00133557	0.0173843	PRDM15	PR/SET domain 15 [Source:HGNC Symbol;Acc:HGNC:13999]
ENSG00000073464	-0.752252	0.00133973	0.0174215	CLCN4	chloride voltage-gated channel 4 [Source:HGNC Symbol;Acc:HGNC:2022]
ENSG00000091136	-0.479862	0.00134011	0.0174215	LAMB1	laminin subunit beta 1 [Source:HGNC Symbol;Acc:HGNC:6486]
ENSG00000179388	0.989862	0.00134101	0.0174222	EGR3	early growth response 3 [Source:HGNC Symbol;Acc:HGNC:3240]
ENSG00000135776	0.326414	0.00134277	0.0174237	ABCB10	ATP binding cassette subfamily B member 10 [Source:HGNC Symbol;Acc:HGNC:41]
ENSG00000139636	-0.483139	0.00134282	0.0174237	LMBR1L	limb development membrane protein 1 like [Source:HGNC Symbol;Acc:HGNC:18268]
ENSG00000120656	0.419621	0.0013479	0.0174787	TAF12	TATA-box binding protein associated factor 12 [Source:HGNC Symbol;Acc:HGNC:11545]
ENSG00000256537	-0.556957	0.00134939	0.0174869	SMIM10L1	small integral membrane protein 10 like 1 [Source:HGNC Symbol;Acc:HGNC:49847]
ENSG00000114395	0.474728	0.00135071	0.0174931	CYB561D2	cytochrome b561 family member D2 [Source:HGNC Symbol;Acc:HGNC:30253]
ENSG00000211695	1.03412	0.00135229	0.0175026	TRGV9	T cell receptor gamma variable 9 [Source:HGNC Symbol;Acc:HGNC:12295]
ENSG00000164897	0.377852	0.00136103	0.0176046	TMUB1	transmembrane and ubiquitin like domain containing 1 [Source:HGNC Symbol;Acc:HGNC:21709]
ENSG00000184792	-0.425244	0.00136291	0.0176179	OSBP2	oxysterol binding protein 2 [Source:HGNC Symbol;Acc:HGNC:8504]
ENSG00000127445	0.333279	0.00136806	0.0176734	PIN1	peptidylprolyl cis/trans isomerase, NIMA-interacting 1 [Source:HGNC Symbol;Acc:HGNC:8988]
ENSG00000100890	0.555364	0.00137109	0.0177014	KIAA0391	KIAA0391 [Source:HGNC Symbol;Acc:HGNC:19958]
ENSG00000127415	-0.679033	0.00137878	0.0177685	IDUA	iduronidase, alpha-L- [Source:HGNC Symbol;Acc:HGNC:5391]
ENSG00000151117	-0.897307	0.00137781	0.0177685	TMEM86A	transmembrane protein 86A [Source:HGNC Symbol;Acc:HGNC:26890]
ENSG00000183808	0.469844	0.00137886	0.0177685	RBM12B	RNA binding motif protein 12B [Source:HGNC Symbol;Acc:HGNC:32310]
ENSG00000108518	0.362401	0.00138342	0.0178107	PFN1	profilin 1 [Source:HGNC Symbol;Acc:HGNC:8881]
ENSG00000249859	0.626094	0.00138387	0.0178107	PVT1	Pvt1 oncogene [Source:HGNC Symbol;Acc:HGNC:9709]
ENSG00000026950	-0.768929	0.00138486	0.0178123	BTN3A1	butyrophilin subfamily 3 member A1 [Source:HGNC Symbol;Acc:HGNC:1138]
ENSG00000164934	0.352961	0.00138874	0.0178511	DCAF13	DDB1 and CUL4 associated factor 13 [Source:HGNC Symbol;Acc:HGNC:24535]
ENSG00000090975	-0.532473	0.00139051	0.0178627	PITPNM2	phosphatidylinositol transfer protein membrane associated 2 [Source:HGNC Symbol;Acc:HGNC:21044]
ENSG00000157870	-0.665498	0.00139352	0.0178903	PRXL2B	peroxiredoxin like 2B [Source:HGNC Symbol;Acc:HGNC:28390]
ENSG00000120868	-0.569329	0.00139795	0.017936	APAF1	apoptotic peptidase activating factor 1 [Source:HGNC Symbol;Acc:HGNC:576]
ENSG00000165169	-0.595146	0.00140163	0.0179721	DYNLT3	dynein light chain Tctex-type 3 [Source:HGNC Symbol;Acc:HGNC:11694]
ENSG00000158402	-0.543168	0.00140593	0.018016	CDC25C	cell division cycle 25C [Source:HGNC Symbol;Acc:HGNC:1727]
ENSG00000198673	-1.08627	0.00140707	0.0180194	FAM19A2	family with sequence similarity 19 member A2, C-C motif chemokine like [Source:HGNC Symbol;Acc:HGNC:21589]
ENSG00000085063	-0.404094	0.001415	0.0181097	CD59	CD59 molecule (CD59 blood group) [Source:HGNC Symbol;Acc:HGNC:1689]
ENSG00000125676	0.383084	0.00141832	0.0181409	THOC2	THO complex 2 [Source:HGNC Symbol;Acc:HGNC:19073]
ENSG00000123374	-0.47994	0.00141954	0.0181454	CDK2	cyclin dependent kinase 2 [Source:HGNC Symbol;Acc:HGNC:1771]
ENSG00000142156	-1.1767	0.00142272	0.0181696	COL6A1	collagen type VI alpha 1 chain [Source:HGNC Symbol;Acc:HGNC:2211]
ENSG00000259479	-0.777985	0.0014232	0.0181696	SORD2P	sorbitol dehydrogenase 2, pseudogene [Source:HGNC Symbol;Acc:HGNC:49919]
ENSG00000149781	0.745945	0.00142573	0.0181906	FERMT3	fermitin family member 3 [Source:HGNC Symbol;Acc:HGNC:23151]
ENSG00000130202	-0.507002	0.00142821	0.018211	NECTIN2	nectin cell adhesion molecule 2 [Source:HGNC Symbol;Acc:HGNC:9707]
ENSG00000128059	0.38659	0.00143	0.0182226	PPAT	phosphoribosyl pyrophosphate amidotransferase [Source:HGNC Symbol;Acc:HGNC:9238]
ENSG00000082482	-1.15706	0.0014328	0.018247	KCNK2	potassium two pore domain channel subfamily K member 2 [Source:HGNC Symbol;Acc:HGNC:6277]
ENSG00000127324	-0.570159	0.00143508	0.0182647	TSPAN8	tetraspanin 8 [Source:HGNC Symbol;Acc:HGNC:11855]
ENSG00000163872	0.44882	0.00143843	0.0182961	YEATS2	YEATS domain containing 2 [Source:HGNC Symbol;Acc:HGNC:25489]
ENSG00000160325	-0.403665	0.00144081	0.018315	CACFD1	calcium channel flower domain containing 1 [Source:HGNC Symbol;Acc:HGNC:1365]
ENSG00000243927	0.387255	0.00144459	0.0183518	MRPS6	mitochondrial ribosomal protein S6 [Source:HGNC Symbol;Acc:HGNC:14051]
ENSG00000007866	-0.7072	0.00145071	0.0183956	TEAD3	TEA domain transcription factor 3 [Source:HGNC Symbol;Acc:HGNC:11716]
ENSG00000126249	0.526373	0.00145062	0.0183956	PDCD2L	programmed cell death 2 like [Source:HGNC Symbol;Acc:HGNC:28194]
ENSG00000181982	-0.611958	0.00145066	0.0183956	CCDC149	coiled-coil domain containing 149 [Source:HGNC Symbol;Acc:HGNC:25405]
ENSG00000224014	-1.07213	0.00145358	0.0184206	AL390728.3	SMT3 suppressor of mif two 3 homolog 3 (yeast) (SUMO3) pseudogene
ENSG00000151338	-0.499559	0.00145618	0.0184423	MIPOL1	mirror-image polydactyly 1 [Source:HGNC Symbol;Acc:HGNC:21460]
ENSG00000109133	0.336454	0.00145889	0.0184652	TMEM33	transmembrane protein 33 [Source:HGNC Symbol;Acc:HGNC:25541]
ENSG00000163346	-0.446666	0.0014628	0.0185035	PBXIP1	PBX homeobox interacting protein 1 [Source:HGNC Symbol;Acc:HGNC:21199]
ENSG00000172613	-0.378557	0.00147133	0.0185999	RAD9A	RAD9 checkpoint clamp component A [Source:HGNC Symbol;Acc:HGNC:9827]
ENSG00000066032	0.935177	0.00147232	0.018601	CTNNA2	catenin alpha 2 [Source:HGNC Symbol;Acc:HGNC:2510]
ENSG00000180884	-0.902249	0.0014742	0.0186133	ZNF792	zinc finger protein 792 [Source:HGNC Symbol;Acc:HGNC:24751]
ENSG00000080822	0.349407	0.00147673	0.0186339	CLDND1	claudin domain containing 1 [Source:HGNC Symbol;Acc:HGNC:1322]
ENSG00000158050	0.929119	0.00148087	0.0186651	DUSP2	dual specificity phosphatase 2 [Source:HGNC Symbol;Acc:HGNC:3068]
ENSG00000278616	0.825798	0.00148101	0.0186651	BEND3P3	BEN domain containing 3 pseudogene 3 [Source:HGNC Symbol;Acc:HGNC:45016]
ENSG00000056736	0.523733	0.00148325	0.0186704	IL17RB	interleukin 17 receptor B [Source:HGNC Symbol;Acc:HGNC:18015]
ENSG00000229743	0.921775	0.00148252	0.0186704	LINC01159	long intergenic non-protein coding RNA 1159 [Source:HGNC Symbol;Acc:HGNC:49514]
ENSG00000196466	-0.610286	0.00148468	0.0186771	ZNF799	zinc finger protein 799 [Source:HGNC Symbol;Acc:HGNC:28071]
ENSG00000242779	-0.643248	0.00148743	0.0187003	ZNF702P	zinc finger protein 702, pseudogene [Source:HGNC Symbol;Acc:HGNC:25775]
ENSG00000198743	0.459315	0.00148887	0.0187069	SLC5A3	solute carrier family 5 member 3 [Source:HGNC Symbol;Acc:HGNC:11038]
ENSG00000122585	-1.18519	0.00149644	0.0187907	NPY	neuropeptide Y [Source:HGNC Symbol;Acc:HGNC:7955]
ENSG00000185988	-1.04595	0.00150045	0.0188296	PLK5	polo like kinase 5 [Source:HGNC Symbol;Acc:HGNC:27001]
ENSG00000171700	-1.02707	0.00150249	0.0188436	RGS19	regulator of G protein signaling 19 [Source:HGNC Symbol;Acc:HGNC:13735]
ENSG00000115758	0.433711	0.00150679	0.0188861	ODC1	ornithine decarboxylase 1 [Source:HGNC Symbol;Acc:HGNC:8109]
ENSG00000167196	0.334472	0.00151019	0.0189173	FBXO22	F-box protein 22 [Source:HGNC Symbol;Acc:HGNC:13593]
ENSG00000140319	0.38123	0.00151154	0.0189227	SRP14	signal recognition particle 14 [Source:HGNC Symbol;Acc:HGNC:11299]
ENSG00000140939	0.319605	0.00151382	0.0189327	NOL3	nucleolar protein 3 [Source:HGNC Symbol;Acc:HGNC:7869]
ENSG00000189223	-0.395652	0.00151418	0.0189327	PAX8-AS1	PAX8 antisense RNA 1 [Source:HGNC Symbol;Acc:HGNC:49271]
ENSG00000198612	0.327468	0.00151525	0.0189347	COPS8	COP9 signalosome subunit 8 [Source:HGNC Symbol;Acc:HGNC:24335]
ENSG00000177181	0.889114	0.00151798	0.0189572	RIMKLA	ribosomal modification protein rimK like family member A [Source:HGNC Symbol;Acc:HGNC:28725]
ENSG00000261061	0.692968	0.00152096	0.018983	AC092718.4	novel transcript
ENSG00000155657	0.825168	0.00152276	0.018994	TTN	titin [Source:HGNC Symbol;Acc:HGNC:12403]
ENSG00000176919	1.0356	0.00152385	0.0189962	C8G	complement C8 gamma chain [Source:HGNC Symbol;Acc:HGNC:1354]
ENSG00000198483	-1.03623	0.0015274	0.0190288	ANKRD35	ankyrin repeat domain 35 [Source:HGNC Symbol;Acc:HGNC:26323]
ENSG00000181924	0.380712	0.00153116	0.0190642	COA4	cytochrome c oxidase assembly factor 4 homolog [Source:HGNC Symbol;Acc:HGNC:24604]
ENSG00000234296	-1.06842	0.00153665	0.0191104	AL390961.1	novel transcript
ENSG00000267571	-0.996509	0.00153672	0.0191104	AC104532.2	novel transcript, antisense to CAPS
ENSG00000150594	-1.15684	0.00154517	0.0191989	ADRA2A	adrenoceptor alpha 2A [Source:HGNC Symbol;Acc:HGNC:281]
ENSG00000166454	0.381222	0.0015457	0.0191989	ATMIN	ATM interactor [Source:HGNC Symbol;Acc:HGNC:29034]
ENSG00000155729	-0.406397	0.00154674	0.0192003	KCTD18	potassium channel tetramerization domain containing 18 [Source:HGNC Symbol;Acc:HGNC:26446]
ENSG00000189079	-0.41829	0.00155083	0.0192395	ARID2	AT-rich interaction domain 2 [Source:HGNC Symbol;Acc:HGNC:18037]
ENSG00000097007	-0.359584	0.00155923	0.0193204	ABL1	ABL proto-oncogene 1, non-receptor tyrosine kinase [Source:HGNC Symbol;Acc:HGNC:76]
ENSG00000173598	-0.893614	0.00155871	0.0193204	NUDT4	nudix hydrolase 4 [Source:HGNC Symbol;Acc:HGNC:8051]
ENSG00000143977	0.510478	0.001562	0.0193359	SNRPG	small nuclear ribonucleoprotein polypeptide G [Source:HGNC Symbol;Acc:HGNC:11163]
ENSG00000188263	1.04495	0.00156235	0.0193359	IL17REL	interleukin 17 receptor E like [Source:HGNC Symbol;Acc:HGNC:33808]
ENSG00000070413	-0.264554	0.00156458	0.0193518	DGCR2	DiGeorge syndrome critical region gene 2 [Source:HGNC Symbol;Acc:HGNC:2845]
ENSG00000250120	0.55479	0.00156841	0.0193875	PCDHA10	protocadherin alpha 10 [Source:HGNC Symbol;Acc:HGNC:8664]
ENSG00000165678	0.316205	0.00158019	0.0195214	GHITM	growth hormone inducible transmembrane protein [Source:HGNC Symbol;Acc:HGNC:17281]
ENSG00000108312	-0.303927	0.00158486	0.0195558	UBTF	upstream binding transcription factor [Source:HGNC Symbol;Acc:HGNC:12511]
ENSG00000131781	-0.907385	0.00158414	0.0195558	FMO5	flavin containing monooxygenase 5 [Source:HGNC Symbol;Acc:HGNC:3773]
ENSG00000256087	-0.588919	0.00159156	0.0196267	ZNF432	zinc finger protein 432 [Source:HGNC Symbol;Acc:HGNC:20810]
ENSG00000132024	-0.290415	0.00159446	0.0196507	CC2D1A	coiled-coil and C2 domain containing 1A [Source:HGNC Symbol;Acc:HGNC:30237]
ENSG00000116771	-0.733515	0.00159602	0.0196581	AGMAT	agmatinase [Source:HGNC Symbol;Acc:HGNC:18407]
ENSG00000198874	0.333332	0.00159702	0.0196587	TYW1	tRNA-yW synthesizing protein 1 homolog [Source:HGNC Symbol;Acc:HGNC:25598]
ENSG00000103316	-1.00707	0.0015987	0.0196678	CRYM	crystallin mu [Source:HGNC Symbol;Acc:HGNC:2418]
ENSG00000111052	-0.513367	0.00160566	0.0197299	LIN7A	lin-7 homolog A, crumbs cell polarity complex component [Source:HGNC Symbol;Acc:HGNC:17787]
ENSG00000138138	0.272779	0.00160541	0.0197299	ATAD1	ATPase family, AAA domain containing 1 [Source:HGNC Symbol;Acc:HGNC:25903]
ENSG00000148300	0.317576	0.00161319	0.0198105	REXO4	REX4 homolog, 3'-5' exonuclease [Source:HGNC Symbol;Acc:HGNC:12820]
ENSG00000131507	-0.247797	0.00162276	0.0199162	NDFIP1	Nedd4 family interacting protein 1 [Source:HGNC Symbol;Acc:HGNC:17592]
ENSG00000277702	-0.707625	0.00162562	0.0199394	AC239859.6	lymphocyte-specific protein 1 (LSP1) pseudogene
ENSG00000135486	-0.474603	0.0016292	0.0199543	HNRNPA1	heterogeneous nuclear ribonucleoprotein A1 [Source:HGNC Symbol;Acc:HGNC:5031]
ENSG00000142319	-1.07774	0.0016306	0.0199543	SLC6A3	solute carrier family 6 member 3 [Source:HGNC Symbol;Acc:HGNC:11049]
ENSG00000204612	1.09647	0.0016278	0.0199543	FOXB2	forkhead box B2 [Source:HGNC Symbol;Acc:HGNC:23315]
ENSG00000259291	-0.600067	0.0016307	0.0199543	ZNF710-AS1	ZNF710 antisense RNA 1 [Source:HGNC Symbol;Acc:HGNC:53141]
ENSG00000101935	0.421837	0.00163322	0.0199614	AMMECR1	Alport syndrome, mental retardation, midface hypoplasia and elliptocytosis chromosomal region gene 1 [Source:HGNC Symbol;Acc:HGNC:467]
ENSG00000197971	-1.17939	0.00163291	0.0199614	MBP	myelin basic protein [Source:HGNC Symbol;Acc:HGNC:6925]
ENSG00000173660	0.342907	0.00163638	0.0199883	UQCRH	ubiquinol-cytochrome c reductase hinge protein [Source:HGNC Symbol;Acc:HGNC:12590]
ENSG00000009335	0.297446	0.00165196	0.0201213	UBE3C	ubiquitin protein ligase E3C [Source:HGNC Symbol;Acc:HGNC:16803]
ENSG00000145247	-0.597037	0.00165049	0.0201213	OCIAD2	OCIA domain containing 2 [Source:HGNC Symbol;Acc:HGNC:28685]
ENSG00000164008	-0.547007	0.00165215	0.0201213	C1orf50	chromosome 1 open reading frame 50 [Source:HGNC Symbol;Acc:HGNC:28795]
ENSG00000198832	0.508585	0.00164953	0.0201213	SELENOM	selenoprotein M [Source:HGNC Symbol;Acc:HGNC:30397]
ENSG00000235552	-0.417479	0.00165104	0.0201213	RPL6P27	ribosomal protein L6 pseudogene 27 [Source:HGNC Symbol;Acc:HGNC:36133]
ENSG00000169047	-0.605767	0.0016687	0.0203109	IRS1	insulin receptor substrate 1 [Source:HGNC Symbol;Acc:HGNC:6125]
ENSG00000245532	0.750253	0.0016729	0.02035	NEAT1	nuclear paraspeckle assembly transcript 1 [Source:HGNC Symbol;Acc:HGNC:30815]
ENSG00000133424	-1.16862	0.00167487	0.0203619	LARGE1	LARGE xylosyl- and glucuronyltransferase 1 [Source:HGNC Symbol;Acc:HGNC:6511]
ENSG00000166532	-0.441163	0.00167751	0.0203821	RIMKLB	ribosomal modification protein rimK like family member B [Source:HGNC Symbol;Acc:HGNC:29228]
ENSG00000128242	-0.832423	0.00167875	0.0203851	GAL3ST1	galactose-3-O-sulfotransferase 1 [Source:HGNC Symbol;Acc:HGNC:24240]
ENSG00000135441	-0.565859	0.00168039	0.0203905	BLOC1S1	biogenesis of lysosomal organelles complex 1 subunit 1 [Source:HGNC Symbol;Acc:HGNC:4200]
ENSG00000147872	-0.746075	0.00168117	0.0203905	PLIN2	perilipin 2 [Source:HGNC Symbol;Acc:HGNC:248]
ENSG00000136522	0.354615	0.00168876	0.0204705	MRPL47	mitochondrial ribosomal protein L47 [Source:HGNC Symbol;Acc:HGNC:16652]
ENSG00000143412	-0.716941	0.00169416	0.0205239	ANXA9	annexin A9 [Source:HGNC Symbol;Acc:HGNC:547]
ENSG00000159387	-1.17959	0.00169711	0.0205476	IRX6	iroquois homeobox 6 [Source:HGNC Symbol;Acc:HGNC:14675]
ENSG00000204152	0.403749	0.00170454	0.0206254	TIMM23B	translocase of inner mitochondrial membrane 23 homolog B [Source:HGNC Symbol;Acc:HGNC:23581]
ENSG00000159173	-0.749943	0.00170939	0.0206719	TNNI1	troponin I1, slow skeletal type [Source:HGNC Symbol;Acc:HGNC:11945]
ENSG00000227191	1.03972	0.00171404	0.0207161	TRGC2	T cell receptor gamma constant 2 [Source:HGNC Symbol;Acc:HGNC:12276]
ENSG00000112249	0.444351	0.00171794	0.0207437	ASCC3	activating signal cointegrator 1 complex subunit 3 [Source:HGNC Symbol;Acc:HGNC:18697]
ENSG00000112796	-0.759521	0.00171833	0.0207437	ENPP5	ectonucleotide pyrophosphatase/phosphodiesterase 5 (putative) [Source:HGNC Symbol;Acc:HGNC:13717]
ENSG00000123908	0.398321	0.00172664	0.0208292	AGO2	argonaute 2, RISC catalytic component [Source:HGNC Symbol;Acc:HGNC:3263]
ENSG00000176909	-0.70294	0.00172743	0.0208292	MAMSTR	MEF2 activating motif and SAP domain containing transcriptional regulator [Source:HGNC Symbol;Acc:HGNC:26689]
ENSG00000179115	0.430814	0.0017342	0.0208859	FARSA	phenylalanyl-tRNA synthetase subunit alpha [Source:HGNC Symbol;Acc:HGNC:3592]
ENSG00000248329	-1.16781	0.00173518	0.0208859	APELA	apelin receptor early endogenous ligand [Source:HGNC Symbol;Acc:HGNC:48925]
ENSG00000262768	0.97432	0.00173467	0.0208859	AC100791.2	novel transcript, antisense to CBX8
ENSG00000147234	-1.11959	0.0017529	0.0210869	FRMPD3	FERM and PDZ domain containing 3 [Source:HGNC Symbol;Acc:HGNC:29382]
ENSG00000105197	0.335269	0.00175461	0.0210952	TIMM50	translocase of inner mitochondrial membrane 50 [Source:HGNC Symbol;Acc:HGNC:23656]
ENSG00000137965	-1.16548	0.00176273	0.0211805	IFI44	interferon induced protein 44 [Source:HGNC Symbol;Acc:HGNC:16938]
ENSG00000115540	0.4717	0.00176585	0.0212057	MOB4	MOB family member 4, phocein [Source:HGNC Symbol;Acc:HGNC:17261]
ENSG00000148843	0.339983	0.00177067	0.0212511	PDCD11	programmed cell death 11 [Source:HGNC Symbol;Acc:HGNC:13408]
ENSG00000129219	-0.376303	0.00177297	0.0212663	PLD2	phospholipase D2 [Source:HGNC Symbol;Acc:HGNC:9068]
ENSG00000166770	-0.786715	0.00177498	0.0212781	ZNF667-AS1	ZNF667 antisense RNA 1 (head to head) [Source:HGNC Symbol;Acc:HGNC:44321]
ENSG00000179477	0.932871	0.00177815	0.0213037	ALOX12B	arachidonate 12-lipoxygenase, 12R type [Source:HGNC Symbol;Acc:HGNC:430]
ENSG00000177508	-1.03546	0.00178065	0.0213213	IRX3	iroquois homeobox 3 [Source:HGNC Symbol;Acc:HGNC:14360]
ENSG00000146909	0.271589	0.00178266	0.021333	NOM1	nucleolar protein with MIF4G domain 1 [Source:HGNC Symbol;Acc:HGNC:13244]
ENSG00000204179	-0.426022	0.00178377	0.0213339	PTPN20	protein tyrosine phosphatase, non-receptor type 20 [Source:HGNC Symbol;Acc:HGNC:23423]
ENSG00000147246	-1.14309	0.00178498	0.021336	HTR2C	5-hydroxytryptamine receptor 2C [Source:HGNC Symbol;Acc:HGNC:5295]
ENSG00000075945	0.306585	0.0017862	0.0213382	KIFAP3	kinesin associated protein 3 [Source:HGNC Symbol;Acc:HGNC:17060]
ENSG00000123983	0.567778	0.00178726	0.0213386	ACSL3	acyl-CoA synthetase long chain family member 3 [Source:HGNC Symbol;Acc:HGNC:3570]
ENSG00000132109	-0.752994	0.00178946	0.0213524	TRIM21	tripartite motif containing 21 [Source:HGNC Symbol;Acc:HGNC:11312]
ENSG00000230882	-1.07726	0.00179193	0.0213584	AC005077.4	hypothetical protein LOC285908 (LOC285908) pseudogene
ENSG00000258900	0.921021	0.00179203	0.0213584	HNRNPCP1	heterogeneous nuclear ribonucleoprotein C pseudogene 1 [Source:HGNC Symbol;Acc:HGNC:20017]
ENSG00000246560	1.10065	0.00179726	0.0214084	AC018797.2	uncharacterized LOC105377348 [Source:NCBI gene;Acc:105377348]
ENSG00000182013	-0.575932	0.00180919	0.021538	PNMA8A	PNMA family member 8A [Source:HGNC Symbol;Acc:HGNC:25578]
ENSG00000165312	-0.685782	0.00181245	0.0215644	OTUD1	OTU deubiquitinase 1 [Source:HGNC Symbol;Acc:HGNC:27346]
ENSG00000273108	-0.794134	0.00181388	0.021569	AL121929.2	novel transcript, antisense to SH3PXD2A
ENSG00000065600	0.693724	0.0018231	0.0216537	TMEM206	transmembrane protein 206 [Source:HGNC Symbol;Acc:HGNC:25593]
ENSG00000150556	-0.880652	0.00182288	0.0216537	LYPD6B	LY6/PLAUR domain containing 6B [Source:HGNC Symbol;Acc:HGNC:27018]
ENSG00000079387	-0.447236	0.00182494	0.0216603	SENP1	SUMO specific peptidase 1 [Source:HGNC Symbol;Acc:HGNC:17927]
ENSG00000091490	-0.753856	0.00182576	0.0216603	SEL1L3	SEL1L family member 3 [Source:HGNC Symbol;Acc:HGNC:29108]
ENSG00000104870	-0.893415	0.00183038	0.0217026	FCGRT	Fc fragment of IgG receptor and transporter [Source:HGNC Symbol;Acc:HGNC:3621]
ENSG00000258525	-1.0853	0.00183629	0.0217603	AL049830.3	uncharacterized LOC100506071 [Source:NCBI gene;Acc:100506071]
ENSG00000225663	0.387595	0.00183872	0.0217765	MCRIP1	MAPK regulated corepressor interacting protein 1 [Source:HGNC Symbol;Acc:HGNC:28007]
ENSG00000107625	0.278394	0.00184356	0.0218138	DDX50	DExD-box helicase 50 [Source:HGNC Symbol;Acc:HGNC:17906]
ENSG00000167123	-0.921822	0.0018461	0.0218138	CERCAM	cerebral endothelial cell adhesion molecule [Source:HGNC Symbol;Acc:HGNC:23723]
ENSG00000169604	-0.974687	0.00184508	0.0218138	ANTXR1	ANTXR cell adhesion molecule 1 [Source:HGNC Symbol;Acc:HGNC:21014]
ENSG00000248019	-0.552387	0.00184444	0.0218138	FAM13A-AS1	FAM13A antisense RNA 1 [Source:HGNC Symbol;Acc:HGNC:19370]
ENSG00000025772	0.326571	0.00184742	0.0218169	TOMM34	translocase of outer mitochondrial membrane 34 [Source:HGNC Symbol;Acc:HGNC:15746]
ENSG00000100626	-1.10954	0.00184911	0.0218182	GALNT16	polypeptide N-acetylgalactosaminyltransferase 16 [Source:HGNC Symbol;Acc:HGNC:23233]
ENSG00000234444	-0.538862	0.00184965	0.0218182	ZNF736	zinc finger protein 736 [Source:HGNC Symbol;Acc:HGNC:32467]
ENSG00000100150	0.4092	0.00185409	0.0218582	DEPDC5	DEP domain containing 5 [Source:HGNC Symbol;Acc:HGNC:18423]
ENSG00000204673	-0.349162	0.00185723	0.0218826	AKT1S1	AKT1 substrate 1 [Source:HGNC Symbol;Acc:HGNC:28426]
ENSG00000010626	-0.651539	0.00186082	0.0218897	LRRC23	leucine rich repeat containing 23 [Source:HGNC Symbol;Acc:HGNC:19138]
ENSG00000167384	-0.458909	0.00186086	0.0218897	ZNF180	zinc finger protein 180 [Source:HGNC Symbol;Acc:HGNC:12970]
ENSG00000198959	0.923426	0.00186101	0.0218897	TGM2	transglutaminase 2 [Source:HGNC Symbol;Acc:HGNC:11778]
ENSG00000101608	0.407011	0.00186584	0.021934	MYL12A	myosin light chain 12A [Source:HGNC Symbol;Acc:HGNC:16701]
ENSG00000080546	0.409989	0.00186982	0.021956	SESN1	sestrin 1 [Source:HGNC Symbol;Acc:HGNC:21595]
ENSG00000104332	-0.841844	0.00186984	0.021956	SFRP1	secreted frizzled related protein 1 [Source:HGNC Symbol;Acc:HGNC:10776]
ENSG00000074181	-0.56966	0.00187596	0.0220153	NOTCH3	notch 3 [Source:HGNC Symbol;Acc:HGNC:7883]
ENSG00000090661	-0.908743	0.00188148	0.0220675	CERS4	ceramide synthase 4 [Source:HGNC Symbol;Acc:HGNC:23747]
ENSG00000184702	-1.04425	0.00188404	0.022085	SEPTIN5	septin 5 [Source:HGNC Symbol;Acc:HGNC:9164]
ENSG00000125995	0.484912	0.00188739	0.0221117	ROMO1	reactive oxygen species modulator 1 [Source:HGNC Symbol;Acc:HGNC:16185]
ENSG00000259917	-0.699842	0.00188857	0.0221129	HNRNPLP2	heterogeneous nuclear ribonucleoprotein L pseudogene 2 [Source:HGNC Symbol;Acc:HGNC:48747]
ENSG00000140464	-0.473665	0.00189351	0.0221583	PML	promyelocytic leukemia [Source:HGNC Symbol;Acc:HGNC:9113]
ENSG00000220267	-1.14395	0.00189659	0.0221691	ACTBP8	actin, beta pseudogene 8 [Source:HGNC Symbol;Acc:HGNC:141]
ENSG00000253187	-1.14912	0.0018962	0.0221691	HOXA10-AS	HOXA10 antisense RNA [Source:HGNC Symbol;Acc:HGNC:40281]
ENSG00000100105	-0.473892	0.00190409	0.0221814	PATZ1	POZ/BTB and AT hook containing zinc finger 1 [Source:HGNC Symbol;Acc:HGNC:13071]
ENSG00000118894	0.464252	0.00190242	0.0221814	EEF2KMT	eukaryotic elongation factor 2 lysine methyltransferase [Source:HGNC Symbol;Acc:HGNC:32221]
ENSG00000120322	-0.560702	0.00189913	0.0221814	PCDHB8	protocadherin beta 8 [Source:HGNC Symbol;Acc:HGNC:8693]
ENSG00000126561	-0.571594	0.00190376	0.0221814	STAT5A	signal transducer and activator of transcription 5A [Source:HGNC Symbol;Acc:HGNC:11366]
ENSG00000128791	-0.386911	0.00190229	0.0221814	TWSG1	twisted gastrulation BMP signaling modulator 1 [Source:HGNC Symbol;Acc:HGNC:12429]
ENSG00000176340	0.462591	0.00190006	0.0221814	COX8A	cytochrome c oxidase subunit 8A [Source:HGNC Symbol;Acc:HGNC:2294]
ENSG00000225680	-1.13914	0.00190655	0.0221976	AL163953.1	novel transcript
ENSG00000175866	-0.839451	0.00191057	0.0222318	BAIAP2	BAI1 associated protein 2 [Source:HGNC Symbol;Acc:HGNC:947]
ENSG00000204583	-1.12507	0.00191321	0.02225	LRCOL1	leucine rich colipase like 1 [Source:HGNC Symbol;Acc:HGNC:44160]
ENSG00000111252	-0.684286	0.0019215	0.0223141	SH2B3	SH2B adaptor protein 3 [Source:HGNC Symbol;Acc:HGNC:29605]
ENSG00000135390	-0.346538	0.00192197	0.0223141	ATP5MC2	ATP synthase membrane subunit c locus 2 [Source:HGNC Symbol;Acc:HGNC:842]
ENSG00000215912	-1.10742	0.00192167	0.0223141	TTC34	tetratricopeptide repeat domain 34 [Source:HGNC Symbol;Acc:HGNC:34297]
ENSG00000213468	0.862597	0.00192548	0.0223422	FIRRE	firre intergenic repeating RNA element [Source:HGNC Symbol;Acc:HGNC:49627]
ENSG00000132603	0.41179	0.00193253	0.0224115	NIP7	NIP7, nucleolar pre-rRNA processing protein [Source:HGNC Symbol;Acc:HGNC:24328]
ENSG00000181817	0.523115	0.00193509	0.0224285	LSM10	LSM10, U7 small nuclear RNA associated [Source:HGNC Symbol;Acc:HGNC:17562]
ENSG00000251138	-0.949838	0.00194094	0.0224837	AC090502.1	uncharacterized LOC100507377 [Source:NCBI gene;Acc:100507377]
ENSG00000102996	-0.256527	0.001944	0.0225066	MMP15	matrix metallopeptidase 15 [Source:HGNC Symbol;Acc:HGNC:7161]
ENSG00000105287	-0.454057	0.00194923	0.0225292	PRKD2	protein kinase D2 [Source:HGNC Symbol;Acc:HGNC:17293]
ENSG00000185278	0.361866	0.0019486	0.0225292	ZBTB37	zinc finger and BTB domain containing 37 [Source:HGNC Symbol;Acc:HGNC:28365]
ENSG00000285280	0.919561	0.00194761	0.0225292	AL390957.1	novel transcript
ENSG00000133678	-0.382666	0.00195037	0.0225297	TMEM254	transmembrane protein 254 [Source:HGNC Symbol;Acc:HGNC:25804]
ENSG00000144668	-0.09129	0.00195409	0.0225512	ITGA9	integrin subunit alpha 9 [Source:HGNC Symbol;Acc:HGNC:6145]
ENSG00000171433	-1.10492	0.00195536	0.0225512	GLOD5	glyoxalase domain containing 5 [Source:HGNC Symbol;Acc:HGNC:33358]
ENSG00000177359	-0.681539	0.00195551	0.0225512	AC024940.1	alpha-2-macroglobulin like 1 pseudogene [Source:NCBI gene;Acc:144203]
ENSG00000237298	1.07452	0.00195792	0.0225664	TTN-AS1	TTN antisense RNA 1 [Source:HGNC Symbol;Acc:HGNC:44124]
ENSG00000155096	0.337926	0.0019599	0.0225766	AZIN1	antizyme inhibitor 1 [Source:HGNC Symbol;Acc:HGNC:16432]
ENSG00000161847	-0.427068	0.00196267	0.0225958	RAVER1	ribonucleoprotein, PTB binding 1 [Source:HGNC Symbol;Acc:HGNC:30296]
ENSG00000181523	-0.197972	0.00196502	0.0226103	SGSH	N-sulfoglucosamine sulfohydrolase [Source:HGNC Symbol;Acc:HGNC:10818]
ENSG00000203791	-0.494759	0.00197183	0.022676	EEF1AKMT2	EEF1A lysine methyltransferase 2 [Source:HGNC Symbol;Acc:HGNC:33787]
ENSG00000106123	-1.10213	0.00197443	0.0226933	EPHB6	EPH receptor B6 [Source:HGNC Symbol;Acc:HGNC:3396]
ENSG00000241399	-0.806731	0.00197897	0.0227328	CD302	CD302 molecule [Source:HGNC Symbol;Acc:HGNC:30843]
ENSG00000196724	-0.678673	0.00198167	0.0227512	ZNF418	zinc finger protein 418 [Source:HGNC Symbol;Acc:HGNC:20647]
ENSG00000198805	0.530366	0.00198452	0.0227712	PNP	purine nucleoside phosphorylase [Source:HGNC Symbol;Acc:HGNC:7892]
ENSG00000184967	-0.460549	0.00199418	0.0228693	NOC4L	nucleolar complex associated 4 homolog [Source:HGNC Symbol;Acc:HGNC:28461]
ENSG00000101464	0.307204	0.00199611	0.0228787	PIGU	phosphatidylinositol glycan anchor biosynthesis class U [Source:HGNC Symbol;Acc:HGNC:15791]
ENSG00000030066	0.263872	0.00199942	0.0229039	NUP160	nucleoporin 160 [Source:HGNC Symbol;Acc:HGNC:18017]
ENSG00000130921	-0.537439	0.00200852	0.0229955	C12orf65	chromosome 12 open reading frame 65 [Source:HGNC Symbol;Acc:HGNC:26784]
ENSG00000153814	-0.638841	0.00201296	0.0230335	JAZF1	JAZF zinc finger 1 [Source:HGNC Symbol;Acc:HGNC:28917]
ENSG00000047578	-0.415295	0.00201609	0.0230563	KIAA0556	KIAA0556 [Source:HGNC Symbol;Acc:HGNC:29068]
ENSG00000221914	0.306059	0.00201719	0.0230563	PPP2R2A	protein phosphatase 2 regulatory subunit Balpha [Source:HGNC Symbol;Acc:HGNC:9304]
ENSG00000100373	-1.12175	0.00202123	0.0230769	UPK3A	uroplakin 3A [Source:HGNC Symbol;Acc:HGNC:12580]
ENSG00000248375	0.986562	0.00202051	0.0230769	AC104066.1	novel pseudogene
ENSG00000137486	0.139467	0.0020225	0.0230787	ARRB1	arrestin beta 1 [Source:HGNC Symbol;Acc:HGNC:711]
ENSG00000197123	-1.15381	0.0020247	0.0230909	ZNF679	zinc finger protein 679 [Source:HGNC Symbol;Acc:HGNC:28650]
ENSG00000070061	0.317538	0.00203492	0.0231809	ELP1	elongator complex protein 1 [Source:HGNC Symbol;Acc:HGNC:5959]
ENSG00000082898	0.212592	0.00203808	0.0231809	XPO1	exportin 1 [Source:HGNC Symbol;Acc:HGNC:12825]
ENSG00000091583	-1.1651	0.00203519	0.0231809	APOH	apolipoprotein H [Source:HGNC Symbol;Acc:HGNC:616]
ENSG00000131471	0.816148	0.0020382	0.0231809	AOC3	amine oxidase, copper containing 3 [Source:HGNC Symbol;Acc:HGNC:550]
ENSG00000139351	-1.0508	0.00203663	0.0231809	SYCP3	synaptonemal complex protein 3 [Source:HGNC Symbol;Acc:HGNC:18130]
ENSG00000133103	-0.284194	0.00204005	0.0231892	COG6	component of oligomeric golgi complex 6 [Source:HGNC Symbol;Acc:HGNC:18621]
ENSG00000187051	0.352937	0.00204173	0.0231954	RPS19BP1	ribosomal protein S19 binding protein 1 [Source:HGNC Symbol;Acc:HGNC:28749]
ENSG00000167157	-1.06978	0.00204791	0.0232528	PRRX2	paired related homeobox 2 [Source:HGNC Symbol;Acc:HGNC:21338]
ENSG00000145623	-0.742296	0.00205659	0.0233267	OSMR	oncostatin M receptor [Source:HGNC Symbol;Acc:HGNC:8507]
ENSG00000169180	0.276147	0.00205667	0.0233267	XPO6	exportin 6 [Source:HGNC Symbol;Acc:HGNC:19733]
ENSG00000152661	-1.1112	0.00206572	0.0234035	GJA1	gap junction protein alpha 1 [Source:HGNC Symbol;Acc:HGNC:4274]
ENSG00000251595	-0.795241	0.00206567	0.0234035	ABCA11P	ATP binding cassette subfamily A member 11, pseudogene [Source:HGNC Symbol;Acc:HGNC:31]
ENSG00000247934	-0.929738	0.00207198	0.0234616	AC022364.1	novel transcript, antisense to CCDC91
ENSG00000229117	-0.390626	0.00207486	0.0234813	RPL41	ribosomal protein L41 [Source:HGNC Symbol;Acc:HGNC:10354]
ENSG00000153993	0.964134	0.00207885	0.0235136	SEMA3D	semaphorin 3D [Source:HGNC Symbol;Acc:HGNC:10726]
ENSG00000076513	-0.547449	0.00208735	0.023558	ANKRD13A	ankyrin repeat domain 13A [Source:HGNC Symbol;Acc:HGNC:21268]
ENSG00000118402	-0.928678	0.00208419	0.023558	ELOVL4	ELOVL fatty acid elongase 4 [Source:HGNC Symbol;Acc:HGNC:14415]
ENSG00000235123	0.865526	0.00208513	0.023558	DSCAM-AS1	DSCAM antisense RNA 1 [Source:HGNC Symbol;Acc:HGNC:40197]
ENSG00000272686	-0.532799	0.0020864	0.023558	AC006333.2	novel transcript, antisense to WASL
ENSG00000067533	0.258348	0.0020951	0.0236326	RRP15	ribosomal RNA processing 15 homolog [Source:HGNC Symbol;Acc:HGNC:24255]
ENSG00000163430	-1.15178	0.00209952	0.0236695	FSTL1	follistatin like 1 [Source:HGNC Symbol;Acc:HGNC:3972]
ENSG00000166900	0.375209	0.00210324	0.0236985	STX3	syntaxin 3 [Source:HGNC Symbol;Acc:HGNC:11438]
ENSG00000167900	-0.465969	0.00210757	0.0237343	TK1	thymidine kinase 1 [Source:HGNC Symbol;Acc:HGNC:11830]
ENSG00000128581	-0.380961	0.00211117	0.0237531	IFT22	intraflagellar transport 22 [Source:HGNC Symbol;Acc:HGNC:21895]
ENSG00000148396	-0.258505	0.00211269	0.0237531	SEC16A	SEC16 homolog A, endoplasmic reticulum export factor [Source:HGNC Symbol;Acc:HGNC:29006]
ENSG00000198478	-0.393637	0.00211234	0.0237531	SH3BGRL2	SH3 domain binding glutamate rich protein like 2 [Source:HGNC Symbol;Acc:HGNC:15567]
ENSG00000070018	-0.448961	0.00211563	0.0237602	LRP6	LDL receptor related protein 6 [Source:HGNC Symbol;Acc:HGNC:6698]
ENSG00000138678	0.907217	0.00211511	0.0237602	GPAT3	glycerol-3-phosphate acyltransferase 3 [Source:HGNC Symbol;Acc:HGNC:28157]
ENSG00000103429	0.269154	0.00211913	0.0237866	BFAR	bifunctional apoptosis regulator [Source:HGNC Symbol;Acc:HGNC:17613]
ENSG00000283674	-1.14659	0.00212546	0.0238446	AC068587.4	uncharacterized LOC729732 [Source:NCBI gene;Acc:729732]
ENSG00000197498	0.616134	0.00213402	0.0239278	RPF2	ribosome production factor 2 homolog [Source:HGNC Symbol;Acc:HGNC:20870]
ENSG00000101132	0.334981	0.00213797	0.023959	PFDN4	prefoldin subunit 4 [Source:HGNC Symbol;Acc:HGNC:8868]
ENSG00000085721	0.344696	0.00214409	0.0240015	RRN3	RRN3 homolog, RNA polymerase I transcription factor [Source:HGNC Symbol;Acc:HGNC:30346]
ENSG00000109458	-0.537984	0.00214295	0.0240015	GAB1	GRB2 associated binding protein 1 [Source:HGNC Symbol;Acc:HGNC:4066]
ENSG00000136870	-0.80482	0.00214902	0.0240436	ZNF189	zinc finger protein 189 [Source:HGNC Symbol;Acc:HGNC:12980]
ENSG00000140612	0.595649	0.00215194	0.0240633	SEC11A	SEC11 homolog A, signal peptidase complex subunit [Source:HGNC Symbol;Acc:HGNC:17718]
ENSG00000155100	0.399787	0.00215637	0.0240997	OTUD6B	OTU domain containing 6B [Source:HGNC Symbol;Acc:HGNC:24281]
ENSG00000105982	0.592758	0.00215791	0.0241039	RNF32	ring finger protein 32 [Source:HGNC Symbol;Acc:HGNC:17118]
ENSG00000186298	-0.316388	0.00216014	0.0241157	PPP1CC	protein phosphatase 1 catalytic subunit gamma [Source:HGNC Symbol;Acc:HGNC:9283]
ENSG00000056586	0.409774	0.00216429	0.0241489	RC3H2	ring finger and CCCH-type domains 2 [Source:HGNC Symbol;Acc:HGNC:21461]
ENSG00000146233	-0.545291	0.00217225	0.0242247	CYP39A1	cytochrome P450 family 39 subfamily A member 1 [Source:HGNC Symbol;Acc:HGNC:17449]
ENSG00000166925	-0.41518	0.00217413	0.0242326	TSC22D4	TSC22 domain family member 4 [Source:HGNC Symbol;Acc:HGNC:21696]
ENSG00000160360	-0.608973	0.00217771	0.0242462	GPSM1	G protein signaling modulator 1 [Source:HGNC Symbol;Acc:HGNC:17858]
ENSG00000163412	-0.787877	0.00217749	0.0242462	EIF4E3	eukaryotic translation initiation factor 4E family member 3 [Source:HGNC Symbol;Acc:HGNC:31837]
ENSG00000232677	0.251881	0.00218109	0.0242707	LINC00665	long intergenic non-protein coding RNA 665 [Source:HGNC Symbol;Acc:HGNC:44323]
ENSG00000135111	-0.681725	0.00218581	0.0243033	TBX3	T-box 3 [Source:HGNC Symbol;Acc:HGNC:11602]
ENSG00000142538	1.02549	0.00218711	0.0243033	PTH2	parathyroid hormone 2 [Source:HGNC Symbol;Acc:HGNC:30828]
ENSG00000186496	-0.52325	0.00218755	0.0243033	ZNF396	zinc finger protein 396 [Source:HGNC Symbol;Acc:HGNC:18824]
ENSG00000119042	0.470645	0.0021941	0.024363	SATB2	SATB homeobox 2 [Source:HGNC Symbol;Acc:HGNC:21637]
ENSG00000224578	-0.451569	0.00219654	0.024377	HNRNPA1P48	heterogeneous nuclear ribonucleoprotein A1 pseudogene 48 [Source:HGNC Symbol;Acc:HGNC:48778]
ENSG00000148908	-0.719425	0.00220405	0.0244472	RGS10	regulator of G protein signaling 10 [Source:HGNC Symbol;Acc:HGNC:9992]
ENSG00000100300	0.387845	0.00220549	0.02445	TSPO	translocator protein [Source:HGNC Symbol;Acc:HGNC:1158]
ENSG00000185697	0.95488	0.0022171	0.0245655	MYBL1	MYB proto-oncogene like 1 [Source:HGNC Symbol;Acc:HGNC:7547]
ENSG00000147526	0.57579	0.00222303	0.024618	TACC1	transforming acidic coiled-coil containing protein 1 [Source:HGNC Symbol;Acc:HGNC:11522]
ENSG00000196531	-0.394703	0.00223187	0.0247026	NACA	nascent polypeptide associated complex subunit alpha [Source:HGNC Symbol;Acc:HGNC:7629]
ENSG00000170270	0.425278	0.00223814	0.0247455	GON7	GON7, KEOPS complex subunit [Source:HGNC Symbol;Acc:HGNC:20356]
ENSG00000176155	-0.311544	0.00223698	0.0247455	CCDC57	coiled-coil domain containing 57 [Source:HGNC Symbol;Acc:HGNC:27564]
ENSG00000143502	-0.697656	0.00224034	0.0247566	SUSD4	sushi domain containing 4 [Source:HGNC Symbol;Acc:HGNC:25470]
ENSG00000196387	-0.59887	0.00224278	0.0247702	ZNF140	zinc finger protein 140 [Source:HGNC Symbol;Acc:HGNC:12925]
ENSG00000117971	-0.923224	0.0022462	0.0247947	CHRNB4	cholinergic receptor nicotinic beta 4 subunit [Source:HGNC Symbol;Acc:HGNC:1964]
ENSG00000164808	-0.274489	0.002252	0.0248455	SPIDR	scaffold protein involved in DNA repair [Source:HGNC Symbol;Acc:HGNC:28971]
ENSG00000152455	0.359381	0.00225522	0.0248677	SUV39H2	suppressor of variegation 3-9 homolog 2 [Source:HGNC Symbol;Acc:HGNC:17287]
ENSG00000165672	-0.359015	0.00226743	0.024989	PRDX3	peroxiredoxin 3 [Source:HGNC Symbol;Acc:HGNC:9354]
ENSG00000170390	-0.84209	0.00227717	0.025083	DCLK2	doublecortin like kinase 2 [Source:HGNC Symbol;Acc:HGNC:19002]
ENSG00000100644	0.591979	0.00228013	0.0251021	HIF1A	hypoxia inducible factor 1 subunit alpha [Source:HGNC Symbol;Acc:HGNC:4910]
ENSG00000088756	-1.12513	0.00228412	0.0251327	ARHGAP28	Rho GTPase activating protein 28 [Source:HGNC Symbol;Acc:HGNC:25509]
ENSG00000139737	0.55221	0.00229071	0.0251783	SLAIN1	SLAIN motif family member 1 [Source:HGNC Symbol;Acc:HGNC:26387]
ENSG00000161904	0.301757	0.00229011	0.0251783	LEMD2	LEM domain containing 2 [Source:HGNC Symbol;Acc:HGNC:21244]
ENSG00000184786	-0.609586	0.00229741	0.0252385	TCTE3	t-complex-associated-testis-expressed 3 [Source:HGNC Symbol;Acc:HGNC:11695]
ENSG00000229808	0.952643	0.00230329	0.0252896	AL391825.1	proteasome (prosome, macropain) activator subunit 3 (PA28 gamma; Ki) pseudogene
ENSG00000151090	0.745998	0.00230568	0.0253024	THRB	thyroid hormone receptor beta [Source:HGNC Symbol;Acc:HGNC:11799]
ENSG00000124920	-0.563675	0.00231109	0.0253482	MYRF	myelin regulatory factor [Source:HGNC Symbol;Acc:HGNC:1181]
ENSG00000130779	-0.41934	0.00232201	0.0254545	CLIP1	CAP-Gly domain containing linker protein 1 [Source:HGNC Symbol;Acc:HGNC:10461]
ENSG00000133640	-0.838274	0.00232735	0.0254995	LRRIQ1	leucine rich repeats and IQ motif containing 1 [Source:HGNC Symbol;Acc:HGNC:25708]
ENSG00000234608	0.137522	0.00233897	0.0256132	MAPKAPK5-AS1	MAPKAPK5 antisense RNA 1 [Source:HGNC Symbol;Acc:HGNC:24091]
ENSG00000142864	0.255052	0.00234629	0.0256797	SERBP1	SERPINE1 mRNA binding protein 1 [Source:HGNC Symbol;Acc:HGNC:17860]
ENSG00000185306	-0.671136	0.00235289	0.0257383	C12orf56	chromosome 12 open reading frame 56 [Source:HGNC Symbol;Acc:HGNC:26967]
ENSG00000083454	0.699502	0.00235887	0.0257798	P2RX5	purinergic receptor P2X 5 [Source:HGNC Symbol;Acc:HGNC:8536]
ENSG00000099625	0.416493	0.00235918	0.0257798	CBARP	CACN subunit beta associated regulatory protein [Source:HGNC Symbol;Acc:HGNC:28617]
ENSG00000273274	0.681266	0.00236145	0.025791	ZBTB8B	zinc finger and BTB domain containing 8B [Source:HGNC Symbol;Acc:HGNC:37057]
ENSG00000166741	1.01788	0.00236569	0.0258236	NNMT	nicotinamide N-methyltransferase [Source:HGNC Symbol;Acc:HGNC:7861]
ENSG00000138035	0.288923	0.00237398	0.0258987	PNPT1	polyribonucleotide nucleotidyltransferase 1 [Source:HGNC Symbol;Acc:HGNC:23166]
ENSG00000253878	0.897644	0.00237508	0.0258987	AC087752.3	novel transcript
ENSG00000156802	0.525228	0.00237753	0.0259117	ATAD2	ATPase family, AAA domain containing 2 [Source:HGNC Symbol;Acc:HGNC:30123]
ENSG00000197283	-0.576832	0.00238025	0.0259277	SYNGAP1	synaptic Ras GTPase activating protein 1 [Source:HGNC Symbol;Acc:HGNC:11497]
ENSG00000104375	0.323541	0.00238731	0.0259771	STK3	serine/threonine kinase 3 [Source:HGNC Symbol;Acc:HGNC:11406]
ENSG00000124299	-0.409821	0.00238617	0.0259771	PEPD	peptidase D [Source:HGNC Symbol;Acc:HGNC:8840]
ENSG00000100558	-0.809001	0.00239026	0.0259818	PLEK2	pleckstrin 2 [Source:HGNC Symbol;Acc:HGNC:19238]
ENSG00000255150	0.990572	0.00238911	0.0259818	EID3	EP300 interacting inhibitor of differentiation 3 [Source:HGNC Symbol;Acc:HGNC:32961]
ENSG00000204584	0.755058	0.00239434	0.0260124	FLJ45513	uncharacterized LOC729220 [Source:NCBI gene;Acc:729220]
ENSG00000140254	-1.06148	0.00239685	0.026026	DUOXA1	dual oxidase maturation factor 1 [Source:HGNC Symbol;Acc:HGNC:26507]
ENSG00000155962	-1.00868	0.00239829	0.0260279	CLIC2	chloride intracellular channel 2 [Source:HGNC Symbol;Acc:HGNC:2063]
ENSG00000061936	-0.449483	0.00240375	0.0260499	SFSWAP	splicing factor SWAP [Source:HGNC Symbol;Acc:HGNC:10790]
ENSG00000110987	-0.48711	0.0024041	0.0260499	BCL7A	BCL tumor suppressor 7A [Source:HGNC Symbol;Acc:HGNC:1004]
ENSG00000153207	0.314514	0.0024018	0.0260499	AHCTF1	AT-hook containing transcription factor 1 [Source:HGNC Symbol;Acc:HGNC:24618]
ENSG00000275464	0.349273	0.00240933	0.0260928	FP565260.1	periodic tryptophan protein 2 homolog [Source:NCBI gene;Acc:102724159]
ENSG00000157404	-1.13071	0.00241597	0.0261441	KIT	KIT proto-oncogene receptor tyrosine kinase [Source:HGNC Symbol;Acc:HGNC:6342]
ENSG00000204592	-0.58915	0.0024166	0.0261441	HLA-E	major histocompatibility complex, class I, E [Source:HGNC Symbol;Acc:HGNC:4962]
ENSG00000106305	0.33855	0.00242183	0.026187	AIMP2	aminoacyl tRNA synthetase complex interacting multifunctional protein 2 [Source:HGNC Symbol;Acc:HGNC:20609]
ENSG00000131495	0.35097	0.00242311	0.0261871	NDUFA2	NADH:ubiquinone oxidoreductase subunit A2 [Source:HGNC Symbol;Acc:HGNC:7685]
ENSG00000110328	0.722937	0.00242797	0.0262121	GALNT18	polypeptide N-acetylgalactosaminyltransferase 18 [Source:HGNC Symbol;Acc:HGNC:30488]
ENSG00000111481	-0.383307	0.002427	0.0262121	COPZ1	coatomer protein complex subunit zeta 1 [Source:HGNC Symbol;Acc:HGNC:2243]
ENSG00000198900	0.356423	0.0024301	0.0262214	TOP1	DNA topoisomerase I [Source:HGNC Symbol;Acc:HGNC:11986]
ENSG00000127241	-1.00894	0.00243618	0.026272	MASP1	mannan binding lectin serine peptidase 1 [Source:HGNC Symbol;Acc:HGNC:6901]
ENSG00000184719	-1.10296	0.00243733	0.026272	RNLS	renalase, FAD dependent amine oxidase [Source:HGNC Symbol;Acc:HGNC:25641]
ENSG00000234996	-1.02025	0.00244014	0.0262885	AC098934.2	actin gamma 1 pseudogene [Source:NCBI gene;Acc:148709]
ENSG00000185201	-0.797154	0.00244394	0.0263157	IFITM2	interferon induced transmembrane protein 2 [Source:HGNC Symbol;Acc:HGNC:5413]
ENSG00000256223	-0.635719	0.00244773	0.0263428	ZNF10	zinc finger protein 10 [Source:HGNC Symbol;Acc:HGNC:12879]
ENSG00000105662	-0.36912	0.00246106	0.0264639	CRTC1	CREB regulated transcription coactivator 1 [Source:HGNC Symbol;Acc:HGNC:16062]
ENSG00000147130	-0.296076	0.00246155	0.0264639	ZMYM3	zinc finger MYM-type containing 3 [Source:HGNC Symbol;Acc:HGNC:13054]
ENSG00000121274	0.42295	0.00247783	0.0266251	TENT4B	terminal nucleotidyltransferase 4B [Source:HGNC Symbol;Acc:HGNC:30758]
ENSG00000101255	0.403648	0.00247936	0.0266276	TRIB3	tribbles pseudokinase 3 [Source:HGNC Symbol;Acc:HGNC:16228]
ENSG00000099624	0.340968	0.00248081	0.0266294	ATP5F1D	ATP synthase F1 subunit delta [Source:HGNC Symbol;Acc:HGNC:837]
ENSG00000115525	-1.11282	0.00249894	0.0267961	ST3GAL5	ST3 beta-galactoside alpha-2,3-sialyltransferase 5 [Source:HGNC Symbol;Acc:HGNC:10872]
ENSG00000125686	0.372081	0.00249831	0.0267961	MED1	mediator complex subunit 1 [Source:HGNC Symbol;Acc:HGNC:9234]
ENSG00000139767	0.775522	0.00250183	0.0268131	SRRM4	serine/arginine repetitive matrix 4 [Source:HGNC Symbol;Acc:HGNC:29389]
ENSG00000135940	0.371029	0.0025074	0.0268178	COX5B	cytochrome c oxidase subunit 5B [Source:HGNC Symbol;Acc:HGNC:2269]
ENSG00000139116	-0.37352	0.00250476	0.0268178	KIF21A	kinesin family member 21A [Source:HGNC Symbol;Acc:HGNC:19349]
ENSG00000139496	0.317622	0.00250695	0.0268178	NUP58	nucleoporin 58 [Source:HGNC Symbol;Acc:HGNC:20261]
ENSG00000197582	0.724167	0.00250746	0.0268178	GPX1P1	glutathione peroxidase pseudogene 1 [Source:HGNC Symbol;Acc:HGNC:4560]
ENSG00000114650	-0.328113	0.00251194	0.0268517	SCAP	SREBF chaperone [Source:HGNC Symbol;Acc:HGNC:30634]
ENSG00000079432	-0.349423	0.00252144	0.0269393	CIC	capicua transcriptional repressor [Source:HGNC Symbol;Acc:HGNC:14214]
ENSG00000102302	-0.551527	0.00252906	0.0270067	FGD1	FYVE, RhoGEF and PH domain containing 1 [Source:HGNC Symbol;Acc:HGNC:3663]
ENSG00000014216	-0.354354	0.00253475	0.0270535	CAPN1	calpain 1 [Source:HGNC Symbol;Acc:HGNC:1476]
ENSG00000062485	-0.419442	0.00253963	0.0270916	CS	citrate synthase [Source:HGNC Symbol;Acc:HGNC:2422]
ENSG00000104154	-0.961655	0.0025458	0.027141	SLC30A4	solute carrier family 30 member 4 [Source:HGNC Symbol;Acc:HGNC:11015]
ENSG00000182054	-0.603515	0.00254689	0.027141	IDH2	isocitrate dehydrogenase (NADP(+)) 2, mitochondrial [Source:HGNC Symbol;Acc:HGNC:5383]
ENSG00000147955	0.309698	0.00254902	0.0271497	SIGMAR1	sigma non-opioid intracellular receptor 1 [Source:HGNC Symbol;Acc:HGNC:8157]
ENSG00000106049	-0.323751	0.00255315	0.0271656	HIBADH	3-hydroxyisobutyrate dehydrogenase [Source:HGNC Symbol;Acc:HGNC:4907]
ENSG00000269113	-1.126	0.00255231	0.0271656	TRABD2B	TraB domain containing 2B [Source:HGNC Symbol;Acc:HGNC:44200]
ENSG00000187840	0.454803	0.00255531	0.0271745	EIF4EBP1	eukaryotic translation initiation factor 4E binding protein 1 [Source:HGNC Symbol;Acc:HGNC:3288]
ENSG00000123416	-0.361068	0.0025634	0.0272349	TUBA1B	tubulin alpha 1b [Source:HGNC Symbol;Acc:HGNC:18809]
ENSG00000147854	0.324527	0.00256363	0.0272349	UHRF2	ubiquitin like with PHD and ring finger domains 2 [Source:HGNC Symbol;Acc:HGNC:12557]
ENSG00000261068	0.869329	0.00256818	0.0272692	AL512274.1	novel transcript
ENSG00000174010	0.559338	0.00257382	0.0273151	KLHL15	kelch like family member 15 [Source:HGNC Symbol;Acc:HGNC:29347]
ENSG00000150967	-0.595333	0.00258451	0.0274145	ABCB9	ATP binding cassette subfamily B member 9 [Source:HGNC Symbol;Acc:HGNC:50]
ENSG00000272106	-0.533187	0.00258995	0.0274579	AL691432.2	artifact
ENSG00000125445	0.308156	0.00259135	0.0274587	MRPS7	mitochondrial ribosomal protein S7 [Source:HGNC Symbol;Acc:HGNC:14499]
ENSG00000171307	0.361206	0.00260161	0.0275392	ZDHHC16	zinc finger DHHC-type containing 16 [Source:HGNC Symbol;Acc:HGNC:20714]
ENSG00000251429	1.07418	0.00260116	0.0275392	AC098679.2	axin interactor, dorsalization associated (AIDA) pseudogene
ENSG00000108771	-0.688831	0.00261018	0.0276157	DHX58	DExH-box helicase 58 [Source:HGNC Symbol;Acc:HGNC:29517]
ENSG00000039650	-0.510737	0.0026124	0.0276251	PNKP	polynucleotide kinase 3'-phosphatase [Source:HGNC Symbol;Acc:HGNC:9154]
ENSG00000100441	-0.359721	0.00261794	0.0276573	KHNYN	KH and NYN domain containing [Source:HGNC Symbol;Acc:HGNC:20166]
ENSG00000166979	0.476458	0.00261814	0.0276573	EVA1C	eva-1 homolog C [Source:HGNC Symbol;Acc:HGNC:13239]
ENSG00000102738	0.338132	0.00262612	0.0277275	MRPS31	mitochondrial ribosomal protein S31 [Source:HGNC Symbol;Acc:HGNC:16632]
ENSG00000054392	-0.814383	0.00263481	0.027797	HHAT	hedgehog acyltransferase [Source:HGNC Symbol;Acc:HGNC:18270]
ENSG00000117597	0.434252	0.0026354	0.027797	UTP25	UTP25, small subunit processor component [Source:HGNC Symbol;Acc:HGNC:28440]
ENSG00000122042	-0.428567	0.00264713	0.0279064	UBL3	ubiquitin like 3 [Source:HGNC Symbol;Acc:HGNC:12504]
ENSG00000246465	0.708885	0.00265465	0.0279715	AC138904.1	novel transcript LOC100506705
ENSG00000123609	-1.00624	0.00265802	0.0279926	NMI	N-myc and STAT interactor [Source:HGNC Symbol;Acc:HGNC:7854]
ENSG00000135336	0.366824	0.00266946	0.0280988	ORC3	origin recognition complex subunit 3 [Source:HGNC Symbol;Acc:HGNC:8489]
ENSG00000185304	0.593421	0.00267385	0.0281307	RGPD2	RANBP2-like and GRIP domain containing 2 [Source:HGNC Symbol;Acc:HGNC:32415]
ENSG00000076344	-0.837327	0.00268418	0.0281867	RGS11	regulator of G protein signaling 11 [Source:HGNC Symbol;Acc:HGNC:9993]
ENSG00000183914	-0.535899	0.00268465	0.0281867	DNAH2	dynein axonemal heavy chain 2 [Source:HGNC Symbol;Acc:HGNC:2948]
ENSG00000233369	-0.587589	0.00268074	0.0281867	GTF2IP4	general transcription factor IIi pseudogene 4 [Source:HGNC Symbol;Acc:HGNC:51716]
ENSG00000272189	0.584802	0.00268383	0.0281867	AL024508.2	novel transcript, antisense to MAP7
ENSG00000136040	-0.702033	0.00269732	0.0283054	PLXNC1	plexin C1 [Source:HGNC Symbol;Acc:HGNC:9106]
ENSG00000156675	1.00768	0.00270057	0.0283251	RAB11FIP1	RAB11 family interacting protein 1 [Source:HGNC Symbol;Acc:HGNC:30265]
ENSG00000138083	-1.07637	0.00270521	0.0283535	SIX3	SIX homeobox 3 [Source:HGNC Symbol;Acc:HGNC:10889]
ENSG00000138400	0.843347	0.00270743	0.0283535	MDH1B	malate dehydrogenase 1B [Source:HGNC Symbol;Acc:HGNC:17836]
ENSG00000160180	-0.758528	0.00270655	0.0283535	TFF3	trefoil factor 3 [Source:HGNC Symbol;Acc:HGNC:11757]
ENSG00000259856	-0.973844	0.00270878	0.0283535	RAB43P1	RAB43 pseudogene 1 [Source:HGNC Symbol;Acc:HGNC:33153]
ENSG00000100401	0.348176	0.00271888	0.0284448	RANGAP1	Ran GTPase activating protein 1 [Source:HGNC Symbol;Acc:HGNC:9854]
ENSG00000075790	0.371991	0.00272114	0.0284541	BCAP29	B cell receptor associated protein 29 [Source:HGNC Symbol;Acc:HGNC:24131]
ENSG00000160193	0.371042	0.00272267	0.0284556	WDR4	WD repeat domain 4 [Source:HGNC Symbol;Acc:HGNC:12756]
ENSG00000138495	0.377674	0.00273276	0.0285322	COX17	cytochrome c oxidase copper chaperone COX17 [Source:HGNC Symbol;Acc:HGNC:2264]
ENSG00000147394	-0.773412	0.00273264	0.0285322	ZNF185	zinc finger protein 185 with LIM domain [Source:HGNC Symbol;Acc:HGNC:12976]
ENSG00000204792	-0.613318	0.00273791	0.0285571	LINC01291	long intergenic non-protein coding RNA 1291 [Source:HGNC Symbol;Acc:HGNC:50358]
ENSG00000233237	-1.0462	0.00273755	0.0285571	LINC00472	long intergenic non-protein coding RNA 472 [Source:HGNC Symbol;Acc:HGNC:21380]
ENSG00000164466	0.363985	0.0027402	0.0285665	SFXN1	sideroflexin 1 [Source:HGNC Symbol;Acc:HGNC:16085]
ENSG00000088854	-0.95853	0.00274604	0.0286129	C20orf194	chromosome 20 open reading frame 194 [Source:HGNC Symbol;Acc:HGNC:17721]
ENSG00000168038	0.678621	0.00274963	0.0286359	ULK4	unc-51 like kinase 4 [Source:HGNC Symbol;Acc:HGNC:15784]
ENSG00000090266	0.313862	0.00276366	0.0287238	NDUFB2	NADH:ubiquinone oxidoreductase subunit B2 [Source:HGNC Symbol;Acc:HGNC:7697]
ENSG00000104763	0.439126	0.00276155	0.0287238	ASAH1	N-acylsphingosine amidohydrolase 1 [Source:HGNC Symbol;Acc:HGNC:735]
ENSG00000106105	0.360537	0.00276365	0.0287238	GARS	glycyl-tRNA synthetase [Source:HGNC Symbol;Acc:HGNC:4162]
ENSG00000162591	-0.720809	0.00276463	0.0287238	MEGF6	multiple EGF like domains 6 [Source:HGNC Symbol;Acc:HGNC:3232]
ENSG00000204603	-0.682806	0.00276643	0.0287238	LINC01257	long intergenic non-protein coding RNA 1257 [Source:HGNC Symbol;Acc:HGNC:26972]
ENSG00000261996	0.913734	0.00276577	0.0287238	AC004706.1	novel transcript
ENSG00000164543	0.427359	0.00277012	0.0287476	STK17A	serine/threonine kinase 17a [Source:HGNC Symbol;Acc:HGNC:11395]
ENSG00000271862	0.750664	0.00278237	0.0288602	AC104118.1	novel transcript
ENSG00000285053	-0.688061	0.00278853	0.0289096	TBCE	tubulin folding cofactor E [Source:NCBI gene;Acc:6905]
ENSG00000150779	0.384156	0.00279214	0.0289186	TIMM8B	translocase of inner mitochondrial membrane 8 homolog B [Source:HGNC Symbol;Acc:HGNC:11818]
ENSG00000214189	-1.01094	0.0027922	0.0289186	ZNF788P	zinc finger family member 788, pseudogene [Source:HGNC Symbol;Acc:HGNC:33112]
ENSG00000132204	-1.05255	0.00280316	0.0290175	LINC00470	long intergenic non-protein coding RNA 470 [Source:HGNC Symbol;Acc:HGNC:1225]
ENSG00000281103	0.941166	0.00280613	0.0290337	TRG-AS1	T cell receptor gamma locus antisense RNA 1 [Source:HGNC Symbol;Acc:HGNC:48974]
ENSG00000163875	0.36325	0.00280903	0.0290427	MEAF6	MYST/Esa1 associated factor 6 [Source:HGNC Symbol;Acc:HGNC:25674]
ENSG00000215305	-0.405767	0.00280981	0.0290427	VPS16	VPS16, CORVET/HOPS core subunit [Source:HGNC Symbol;Acc:HGNC:14584]
ENSG00000268858	-0.548313	0.0028167	0.0290993	AL118506.1	novel transcript, antisense to ABHD16B
ENSG00000080819	0.344401	0.00281827	0.029101	CPOX	coproporphyrinogen oxidase [Source:HGNC Symbol;Acc:HGNC:2321]
[truncated: 493 more rows]
