# Supplementary material for: Adrenal-derived factors drive progression of sclerotic prostate cancer in bone
Source: Endocr Relat Cancer. 2026 Jun 9;33(6):e250309. doi: 10.1530/ERC-25-0309 (PMC13261362; doi:10.1530/ERC-25-0309)
Supplement: Supplementary file 6 [file supplementary_table_4.xlsx]

## Sheet: Supplementary Table 4
Supplementary Table 4. Adrenal- dependent enriched pathways in ORX tumor vs. ORX+ADX tumor
(Human annotation)
ID	Description	p value	p adj
GO:0098798	mitochondrial protein-containing complex	1.697e-24	9.68989e-22
GO:0005743	mitochondrial inner membrane	2.89652e-22	8.26956e-20
GO:0042254	ribosome biogenesis	1.81237e-20	8.07592e-17
GO:0022613	ribonucleoprotein complex biogenesis	5.27144e-18	1.17448e-14
GO:0098800	inner mitochondrial membrane protein complex	1.52404e-15	2.90076e-13
GO:0046034	ATP metabolic process	7.79206e-11	3.85794e-08
hsa00190	Oxidative phosphorylation	1.99829e-10	5.99486e-08
GO:1990542	mitochondrial transmembrane transport	3.80615e-10	1.69602e-07
GO:0005753	mitochondrial proton-transporting ATP synthase complex	1.89375e-09	2.16266e-07
hsa05012	Parkinson disease	2.62812e-09	3.94218e-07
GO:0015980	energy derivation by oxidation of organic compounds	1.12876e-09	4.5725e-07
GO:0006119	oxidative phosphorylation	1.31247e-09	4.87363e-07
GO:0006839	mitochondrial transport	1.70443e-09	5.84226e-07
GO:0033108	mitochondrial respiratory chain complex assembly	2.99316e-09	9.5268e-07
GO:0006091	generation of precursor metabolites and energy	6.24571e-09	1.85539e-06
hsa04714	Thermogenesis	4.8049e-08	4.64416e-06
hsa05020	Prion disease	6.19221e-08	4.64416e-06
hsa05014	Amyotrophic lateral sclerosis	3.78828e-07	2.0043e-05
hsa05415	Diabetic cardiomyopathy	4.0086e-07	2.0043e-05
hsa05208	Chemical carcinogenesis - reactive oxygen species	8.06409e-07	3.45604e-05
hsa03008	Ribosome biogenesis in eukaryotes	1.60802e-06	5.42646e-05
hsa04932	Non-alcoholic fatty liver disease	1.62794e-06	5.42646e-05
hsa05016	Huntington disease	2.72835e-06	8.18506e-05
GO:0042773	ATP synthesis coupled electron transport	8.55032e-07	0.000152401
GO:0042775	mitochondrial ATP synthesis coupled electron transport	8.55032e-07	0.000152401
hsa03013	Nucleocytoplasmic transport	6.16012e-06	0.000168003
GO:0019646	aerobic electron transport chain	1.37792e-06	0.000227409
hsa05010	Alzheimer disease	0.00027279	0.00681975
hsa00250	Alanine, aspartate and glutamate metabolism	0.00117001	0.0246445
hsa04066	HIF-1 signaling pathway	0.00123222	0.0246445
