# Supplementary material for: Adrenal-derived factors drive progression of sclerotic prostate cancer in bone
Source: Endocr Relat Cancer. 2026 Jun 9;33(6):e250309. doi: 10.1530/ERC-25-0309 (PMC13261362; doi:10.1530/ERC-25-0309)
Supplement: Supplementary file 7 [file supplementary_table_5.xlsx]

## Sheet: Supplementary Table 5
Supplementary Table 5. Overlap of AR-related genes and differentially expressed genes in ORX tumor vs. ORX+ADX tumor in intratibial VCaP xenografted mice.
Gene name	Log2FC	padj	Description (Source:HGNC Symbol)
SORBS3	-0.830686	6.16943e-12	sorbin and SH3 domain containing 3
SHROOM3	1.25734	1.65319e-08	shroom family member 3
PIAS3	-1.61628	7.22345e-08	protein inhibitor of activated STAT 3
CTDSP2	-1.0423	2.26008e-07	CTD small phosphatase 2
SMARCC2	-0.976527	6.95717e-06	SWI/SNF related, matrix associated, actin dependent regulator of chromatin subfamily c member 2
KMT2D	-0.812989	3.53489e-05	lysine methyltransferase 2D
CALCOCO1	-0.876847	6.20907e-05	calcium binding and coiled-coil domain 1
NCOA4	-0.647148	6.32818e-05	nuclear receptor coactivator 4
HDAC7	-1.0207	6.87859e-05	histone deacetylase 7
HOTAIR	-1.42021	0.00024379	HOX transcript antisense RNA
SLC39A10	0.52419	0.000247116	solute carrier family 39 member 10
CAMKK2	-0.496004	0.000315436	calcium/calmodulin dependent protein kinase kinase 2
PXN	-0.686045	0.000381678	paxillin
SGK1	1.45268	0.000416327	serum/glucocorticoid regulated kinase 1
TLE3	-0.481519	0.00063187	transducin like enhancer of split 3
SRCAP	-0.602651	0.000736617	Snf2 related CREBBP activator protein
CDC42EP3	-0.69855	0.00084669	CDC42 effector protein 3
AES	-0.473607	0.00159619	amino-terminal enhancer of split
APPL1	0.694816	0.00169225	adaptor protein, phosphotyrosine interacting with PH domain and leucine zipper 1
STAT3	-0.446348	0.001757	signal transducer and activator of transcription 3
CDYL2	0.796634	0.00183088	chromodomain Y like 2
LRRN1	-1.50256	0.00204742	leucine rich repeat neuronal 1
RUVBL1	0.525481	0.00204742	RuvB like AAA ATPase 1
NCOR2	-0.684504	0.00205718	nuclear receptor corepressor 2
LOX	1.00143	0.00219169	lysyl oxidase
KIF1A	-1.35272	0.00247581	kinesin family member 1A
TRPV3	-1.47789	0.00253649	transient receptor potential cation channel subfamily V member 3
TRIP6	-0.669116	0.00295014	thyroid hormone receptor interactor 6
DDR2	1.27773	0.00356813	discoidin domain receptor tyrosine kinase 2
NCOA2	-0.606206	0.00371738	nuclear receptor coactivator 2
SELENBP1	-0.674192	0.00381926	selenium binding protein 1
TTC5	0.3898	0.00431814	tetratricopeptide repeat domain 5
PGC	1.27428	0.00502183	progastricsin
WDR77	0.430307	0.00586749	WD repeat domain 77
TUBA3D	0.95523	0.00594973	tubulin alpha 3d
CENPN	0.641887	0.00620551	centromere protein N
MLPH	-0.599761	0.00620551	melanophilin
SLC25A4	0.336336	0.00682985	solute carrier family 25 member 4
FRK	0.249951	0.00711442	fyn related Src family tyrosine kinase
BMPR1B	0.875524	0.00779003	bone morphogenetic protein receptor type 1B
SMARCD1	-0.402431	0.00797747	SWI/SNF related, matrix associated, actin dependent regulator of chromatin, subfamily d, member 1
HNF4A	-1.30999	0.00838979	hepatocyte nuclear factor 4 alpha
CASP8	-0.758648	0.00843058	caspase 8
REPS2	-0.900414	0.00845991	RALBP1 associated Eps domain containing 2
EHMT2	-0.418889	0.00936471	euchromatic histone lysine methyltransferase 2
EMP1	-1.13095	0.0106939	epithelial membrane protein 1
PACS1	-0.555503	0.0115915	phosphofurin acidic cluster sorting protein 1
MAP1B	1.09273	0.0148778	microtubule associated protein 1B
EGLN3	-1.19805	0.0151551	egl-9 family hypoxia inducible factor 3
IMPAD1	0.383027	0.0157468	inositol monophosphatase domain containing 1
RHOU	1.08644	0.0168469	ras homolog family member U
TRIM24	-0.460851	0.017303	tripartite motif containing 24
RAD9A	-0.378557	0.0185999	RAD9 checkpoint clamp component A
ODC1	0.433711	0.0188861	ornithine decarboxylase 1
TTN	0.825168	0.018994	titin
HNRNPA1	-0.474603	0.0199543	heterogeneous nuclear ribonucleoprotein A1
IRS1	-0.605767	0.0203109	insulin receptor substrate 1
KIFAP3	0.306585	0.0213382	kinesin associated protein 3
ACSL3	0.567778	0.0213386	acyl-CoA synthetase long chain family member 3
SENP1	-0.447236	0.0216603	SUMO specific peptidase 1
SFRP1	0.409989	0.021956	sestrin 1
PATZ1	-0.473892	0.0221814	POZ/BTB and AT hook containing zinc finger 1
STAT5A	-0.571594	0.0221814	signal transducer and activator of transcription 5A
PPP2R2A	0.306059	0.0230563	protein phosphatase 2 regulatory subunit Balpha
PPP1CC	-0.316388	0.0241157	protein phosphatase 1 catalytic subunit gamma
TACC1	0.57579	0.024618	transforming acidic coiled-coil containing protein 1
SUV39H2	0.359381	0.0248677	suppressor of variegation 3-9 homolog 2
HIF1A	0.591979	0.0251021	hypoxia inducible factor 1 subunit alpha
NNMT	1.01788	0.0258236	nicotinamide N-methyltransferase
ATAD2	0.525228	0.0259117	ATPase family, AAA domain containing 2
MED1	0.372081	0.0267961	mediator complex subunit 1
COX5B	0.371029	0.0268178	cytochrome c oxidase subunit 5B
UHRF2	0.324527	0.0272349	ubiquitin like with PHD and ring finger domains 2
HMGCR	0.416364	0.0324236	3-hydroxy-3-methylglutaryl-CoA reductase
CEBPB	0.540986	0.0325374	CCAAT enhancer binding protein beta
MYLIP	-0.566676	0.0329686	myosin regulatory light chain interacting protein
APOL2	-0.62373	0.0365269	apolipoprotein L2
SMARCA2	-0.509441	0.0394328	SWI/SNF related, matrix associated, actin dependent regulator of chromatin, subfamily a, member 2
CHD8	0.364544	0.0431308	chromodomain helicase DNA binding protein 8
NDFIP2	0.353801	0.0431308	Nedd4 family interacting protein 2
RUNX2	-0.95446	0.0431588	runt related transcription factor 2
WNT7B	-0.990735	0.0437725	Wnt family member 7B
PRKD1	-0.775077	0.0448592	protein kinase D1
TGFB1I1	-0.875744	0.0450202	transforming growth factor beta 1 induced transcript 1
GTF2H3	-0.272252	0.0497146	general transcription factor IIH subunit 3
